# Supplementary material for: Two deeply conserved non-coding sequences control PLETHORA1/2 expression and coordinate embryo and root development
Source: Plant Commun. 2025 Jul 29;6(10):101466. doi: 10.1016/j.xplc.2025.101466 (PMC12545816; doi:10.1016/j.xplc.2025.101466)
Supplement: Data S1. Supplemental Tables 1–7 [file mmc2.xlsx]

## Sheet: Table S1
Table S1. Genes per PLT clade with PLAZA5 gene name and corresponding identifier used in this study.
Eudicot PLT1/2 gene	Eudicot PLT1/2 identifier	Eudicot PLT3/7 gene	Eudicot PLT3/7 identifier	Eudicot BBM gene	Eudicot BBM identifier	Eudicot PLT5 gene	Eudicot PLT5 identifier	Monocot PLT3/7 gene	Monocot PLT3/7 identifier	Monocot BBM gene	Monocot BBM identifier	Monocot PLT5 gene	Monocot PLT5 identifier
Aa31LG10G3470	aar_PLT1-2_1	Aa31LG3G16640	aar_PLT3-7_1	Aa31LG11G12330	aar_BBM_1	Aa31LG3G13280	aar_PLT5_1	Aco001756	aco_PLT3-7_1	Aco003476	aco_BBM_1	Aco008260	aco_PLT5_1
Aa31LG8G7670	aar_PLT1-2_2	Atru.chr3.1234	acertr_PLT3-7_1	Atru.chr12.1674	acertr_BBM_1	Atru.chr7.603	acertr_PLT5_1	Aco002571	aco_PLT3-7_2	Aco011417	aco_BBM_2	Aco024544	aco_PLT5_2
Atru.chr3.2583	acertr_PLT1-2_1	Actinidia24561	ach_PLT3-7_1	Actinidia03260	ach_BBM_1	Actinidia04147	ach_PLT5_1	evm.TU.AsparagusV1_07.1224.V1.1	aof_PLT3-7_1	evm.TU.AsparagusV1_02.1024.V1.1	aof_BBM_1	evm.TU.AsparagusV1_05.2491.V1.1	aof_PLT5_1
Actinidia06886	ach_PLT1-2_1	Actinidia28819	ach_PLT3-7_2	Actinidia06788	ach_BBM_2	Actinidia19832	ach_PLT5_2	Asa0G05235	asa_PLT3-7_1	evm.TU.AsparagusV1_04.1932.V1.1	aof_BBM_2	Asa8G04796	asa_PLT5_1
Actinidia16308	ach_PLT1-2_2	AL6G21030	aly_PLT3-7_1	AL6G28500	aly_BBM_1	AL8G33370	aly_PLT5_1	Asa6G02175	asa_PLT3-7_2	evm.TU.AsparagusV1_09.541.V1.1	aof_BBM_3	AET2Gv21111100	ata_PLT5_1
Actinidia28458	ach_PLT1-2_3	AL8G43100	aly_PLT3-7_2	MSTRG.8196	ama_BBM_1	Ah.09g229900	amhyb_PLT5_1	AET4Gv20475400	ata_PLT3-7_1	Asa0G05798	asa_BBM_1	AT5G57390	ath_PLT5_1
AL1G58990	aly_PLT1-2_1	MSTRG.2600	ama_PLT3-7_1	MSTRG.8197	ama_BBM_2	Aqoxy7G03029	aox_PLT5_1	AT5G10510	ath_PLT3-7_1	AET2Gv20809300	ata_BBM_1	ATR0580G096	atr_PLT5_1
AL3G34780	aly_PLT1-2_2	MSTRG.3727	ama_PLT3-7_2	Ah.06g195320	amhyb_BBM_1	arahy.Tifrunner.gnm1.ann1.5AD0HB	arhy_PLT5_1	AT5G65510	ath_PLT3-7_2	AET3Gv20879600	ata_BBM_2	Bradi1g31337	bdi_PLT5_1
Aqoxy1G00247	aox_PLT1-2_1	Ah.02g123500	amhyb_PLT3-7_1	Aqoxy2G04078	aox_BBM_1	arahy.Tifrunner.gnm1.ann1.XI0ITM	arhy_PLT5_2	Bradi1g64240	bdi_PLT3-7_1	AET6Gv20589900	ata_BBM_3	Bradi5g24360	bdi_PLT5_2
arahy.Tifrunner.gnm1.ann1.ETC6KF	arhy_PLT1-2_1	Aqoxy6G00850	aox_PLT3-7_1	arahy.Tifrunner.gnm1.ann1.6BK6B8	arhy_BBM_1	AT5G57390	ath_PLT5_1	CALSI_Maker00022910	calsi_PLT3-7_1	AT5G17430	ath_BBM_1	CALSI_Maker00001289	calsi_PLT5_1
arahy.Tifrunner.gnm1.ann1.L4Q0K2	arhy_PLT1-2_2	arahy.Tifrunner.gnm1.ann1.0SK1H1	arhy_PLT3-7_1	arahy.Tifrunner.gnm1.ann1.HP6LSM	arhy_BBM_2	ATR0580G096	atr_PLT5_1	CALSI_Maker00043163	calsi_PLT3-7_2	ATR0605G302	atr_BBM_1	CALSI_Maker00011014	calsi_PLT5_2
arahy.Tifrunner.gnm1.ann1.L4W2C9	arhy_PLT1-2_3	arahy.Tifrunner.gnm1.ann1.N9BW0I	arhy_PLT3-7_2	AT5G17430	ath_BBM_1	BcaB05g22343	bca_PLT5_1	GWHGAORA027323	cpu_PLT3-7_1	ATR0743G041	atr_BBM_2	CDE05G2960	cde_PLT5_1
arahy.Tifrunner.gnm1.ann1.TN1J43	arhy_PLT1-2_4	arahy.Tifrunner.gnm1.ann1.RN6KV5	arhy_PLT3-7_3	ATR0605G302	atr_BBM_1	BcaC03g14157	bca_PLT5_2	GWHGAORA055748	cpu_PLT3-7_2	Bradi2g57747	bdi_BBM_1	GWHGAORA021002	cpu_PLT5_1
AT1G51190	ath_PLT1-2_1	arahy.Tifrunner.gnm1.ann1.RWA9J9	arhy_PLT3-7_4	ATR0743G041	atr_BBM_2	A02p08530	bna_PLT5_1	DDU526G0031	ddu_PLT3-7_1	Bradi3g48697	bdi_BBM_2	GWHGAORA029239	cpu_PLT5_2
AT3G20840	ath_PLT1-2_2	arahy.Tifrunner.gnm1.ann1.WU5RMI	arhy_PLT3-7_5	BcaB08g36772	bca_BBM_1	C02p14270	bna_PLT5_2	DDU827G0003	ddu_PLT3-7_2	Bradi5g14960	bdi_BBM_3	GWHGAORA029245	cpu_PLT5_3
BcaB02g11222	bca_PLT1-2_1	AT5G10510	ath_PLT3-7_1	BcaC03g13519	bca_BBM_2	EL10Ac8g18290	bvu_PLT5_1	Dexi9A01G0037560	dex_PLT3-7_1	CALSI_Maker00018027	calsi_BBM_1	GWHGAORA057224	cpu_PLT5_4
BcaB04g20624	bca_PLT1-2_2	AT5G65510	ath_PLT3-7_2	BcaC04g18793	bca_BBM_3	CANSAT11G1399	cansat_PLT5_1	Dexi9B01G0036410	dex_PLT3-7_2	CALSI_Maker00022604	calsi_BBM_2	GWHGAORA063424	cpu_PLT5_5
BcaB06g26159	bca_PLT1-2_3	BcaB01g05523	bca_PLT3-7_1	A02p04190	bna_BBM_1	Ca_21232_v3	car_PLT5_1	EJB05_06876	ecu_PLT3-7_1	CALSI_Maker00037700	calsi_BBM_3	DDU500G0199	ddu_PLT5_1
BcaB07g33565	bca_PLT1-2_4	BcaB05g21486	bca_PLT3-7_2	A10p21970	bna_BBM_2	Haze_22087	cav_PLT5_1	p5.00_sc00007_p0234	egu_PLT3-7_1	CDE09G0773	cde_BBM_1	Dexi4A01G0019560	dex_PLT5_1
BcaC05g27360	bca_PLT1-2_5	BcaB08g37089	bca_PLT3-7_3	C02p09070	bna_BBM_3	Cc06_g13190	ccan_PLT5_1	p5.00_sc00033_p0214	egu_PLT3-7_2	GWHGAORA024434	cpu_BBM_1	Dexi4B01G0019080	dex_PLT5_2
BcaC05g28197	bca_PLT1-2_6	BcaC01g02784	bca_PLT3-7_4	C09p59730	bna_BBM_4	Ciclev10007849m.g	ccl_PLT5_1	Glyma.01G022500	gma_PLT3-7_1	GWHGAORA024443	cpu_BBM_2	Dexi7A01G0021390	dex_PLT5_3
BcaC08g43291	bca_PLT1-2_7	BcaC03g13314	bca_PLT3-7_5	BolC2t06815H	bol_BBM_1	CDE05G2960	cde_PLT5_1	Glyma.08G279000	gma_PLT3-7_2	GWHGAORA030566	cpu_BBM_3	Dexi7B01G0022070	dex_PLT5_4
BcaC09g49033	bca_PLT1-2_8	BcaNung06932	bca_PLT3-7_6	BolC9t58811H	bol_BBM_2	Cfa013499	cfa_PLT5_1	Glyma.09G199800	gma_PLT3-7_3	GWHGAORA033572	cpu_BBM_4	EJB05_39955	ecu_PLT5_1
A01p33950	bna_PLT1-2_1	A02p00510	bna_PLT3-7_1	BraA02t05382Z	bra_BBM_1	CARHR271190	chi_PLT5_1	Glyma.18G148000	gma_PLT3-7_4	GWHGAORA042282	cpu_BBM_5	EJB05_41803	ecu_PLT5_2
A05p19730	bna_PLT1-2_2	A03p04620	bna_PLT3-7_2	BraA10t44255Z	bra_BBM_2	CiPaw.07G192800	cil_PLT5_1	Horvu_MOREX_4H01G286300	hvu_PLT3-7_1	GWHGAORA045833	cpu_BBM_6	p5.00_sc00005_p0212	egu_PLT5_1
A05p27880	bna_PLT1-2_3	A06p32370	bna_PLT3-7_3	EL10Ac4g10015	bvu_BBM_1	CiPaw.08G035700	cil_PLT5_2	V3.Lp_chr4_0G21780	lpe_PLT3-7_1	GWHGAORA059812	cpu_BBM_7	p5.00_sc00019_p0158	egu_PLT5_2
A06p02610	bna_PLT1-2_4	A10p27060	bna_PLT3-7_4	CSS0022966	camsi_BBM_1	ClCG06G013400	cla_PLT5_1	Ma01_g17470	mac_PLT3-7_1	DDU739G0124	ddu_BBM_1	p5.00_sc00020_p0075	egu_PLT5_3
C01p43340	bna_PLT1-2_5	C02p04500	bna_PLT3-7_5	CSS0049082	camsi_BBM_2	MELO3C017457.2	cme_PLT5_1	Ma11_g10670	mac_PLT3-7_2	DDU852G0008	ddu_BBM_2	p5.00_sc00042_p0087	egu_PLT5_4
C05p32940	bna_PLT1-2_6	C03p05290	bna_PLT3-7_6	CAN.G321.23	can_BBM_1	COL.COLO4_37722	col_PLT5_1	MBI16_g12478_MAGBIO	mbi_PLT3-7_1	DDU879G0020	ddu_BBM_3	Glyma.13G096900	gma_PLT5_1
C05p43220	bna_PLT1-2_7	C03p60460	bna_PLT3-7_7	CANSAT54G1337	cansat_BBM_1	Cpa.g.sc233.1	cpa_PLT5_1	Misin01G375400	msi_PLT3-7_1	Dexi1A01G0020460	dex_BBM_1	Glyma.17G062600	gma_PLT5_2
C06p06410	bna_PLT1-2_8	C09p66750	bna_PLT3-7_8	Haze_04599	cav_BBM_1	AUR62021306	cqu_PLT5_1	Misin02G364900	msi_PLT3-7_2	Dexi1B01G0019130	dex_BBM_2	Horvu_MOREX_2H01G697000	hvu_PLT5_1
BolC1t04297H	bol_PLT1-2_1	BolC2t06410H	bol_PLT3-7_1	Cc09_g04020	ccan_BBM_1	AUR62033225	cqu_PLT5_2	GWHGAZTO023702	oal_PLT3-7_1	Dexi5A01G0035540	dex_BBM_3	Horvu_MOREX_7H01G665100	hvu_PLT5_2
BolC5t33052H	bol_PLT1-2_2	BolC3t13043H	bol_PLT3-7_2	Ciclev10013851m.g	ccl_BBM_1	Carub.0008s1791	cru_PLT5_1	GWHGAZTO073893	oal_PLT3-7_2	Dexi5B01G0035530	dex_BBM_4	V3.Lp_chr2_0G22964	lpe_PLT5_1
BolC6t35751H	bol_PLT1-2_3	BolC3t18307H	bol_PLT3-7_3	CDE09G0773	cde_BBM_1	CsaV3_1G031650	csa_PLT5_1	OB03G24880	obr_PLT3-7_1	Dexi8A01G0009530	dex_BBM_5	V3.Lp_chr7_0.1G11724	lpe_PLT5_2
BraA01t03502Z	bra_PLT1-2_1	BolC9t59456H	bol_PLT3-7_4	Cfa006233	cfa_BBM_1	DCAR_017975	dca_PLT5_1	Os03g0313100	osa_PLT3-7_1	Dexi8B01G0008480	dex_BBM_6	Ma00_g00750	mac_PLT5_1
BraA05t20878Z	bra_PLT1-2_2	BraA02t05035Z	bra_PLT3-7_1	CARHR195780	chi_BBM_1	Dinv41241	din_PLT5_1	Ot_Chr4_g01132	oth_PLT3-7_1	EJB05_18084	ecu_BBM_1	Ma03_g04940	mac_PLT5_2
BraA06t23468Z	bra_PLT1-2_3	BraA03t09803Z	bra_PLT3-7_2	CiPaw.07G083400	cil_BBM_1	Dinv42717	din_PLT5_2	PH02Gene07765	ped_PLT3-7_1	EJB05_20789	ecu_BBM_2	Ma03_g13350	mac_PLT5_3
EL10Ac4g10300	bvu_PLT1-2_1	BraA06t26162Z	bra_PLT3-7_3	CiPaw.08G112700	cil_BBM_2	Dinv43384	din_PLT5_3	PH02Gene19689	ped_PLT3-7_2	EJB05_20794	ecu_BBM_3	Ma09_g13230	mac_PLT5_4
CAN.G288.1	can_PLT1-2_1	BraA10t44758Z	bra_PLT3-7_4	ClCG11G009110	cla_BBM_1	Duzib150G0481	dzi_PLT5_1	Pahal.9G488400	pha_PLT3-7_1	EJB05_20818	ecu_BBM_4	MBI14_g17375_MAGBIO	mbi_PLT5_1
CANSAT54G3018	cansat_PLT1-2_1	EL10Ac6g15195	bvu_PLT3-7_1	MELO3C008602.2	cme_BBM_1	Duzib168G0279	dzi_PLT5_2	Potri.007G011600	ptr_PLT3-7_1	EJB05_26065	ecu_BBM_5	MBI16_g25206_MAGBIO	mbi_PLT5_2
Ca_01284_v3	car_PLT1-2_1	CSS0009552	camsi_PLT3-7_1	Cpa.g.sc99.39	cpa_BBM_1	ECA240G2318	eca_PLT5_1	Sobic.001G392700	sbi_PLT3-7_1	EJB05_28272	ecu_BBM_6	MBI16_g31780_MAGBIO	mbi_PLT5_3
Ca_20570_v3	car_PLT1-2_2	CSS0011550	camsi_PLT3-7_2	AUR62000280	cqu_BBM_1	Eucgr.C02333	egr_PLT5_1	GWHGASIY038905	sce_PLT3-7_1	p5.00_sc00006_p0071	egu_BBM_1	Misin11G242700	msi_PLT5_1
Ca_30510_v3	car_PLT1-2_3	CSS0017294	camsi_PLT3-7_3	AUR62006628	cqu_BBM_2	Migut.J01490	egut_PLT5_1	Seita.9G426400	sit_PLT3-7_1	p5.00_sc00034_p0157	egu_BBM_2	Misin12G255000	msi_PLT5_2
Haze_23086	cav_PLT1-2_1	CSS0042861	camsi_PLT3-7_4	Carub.0006s1565	cru_BBM_1	Thhalv10013143m.g	esa_PLT5_1	Solyc05g051380.4	sly_PLT3-7_1	Glyma.09G248200	gma_BBM_1	Misin18G213600	msi_PLT5_3
Cc00_g13130	ccan_PLT1-2_1	CAN.G1344.22	can_PLT3-7_1	CsaV3_2G010320	csa_BBM_1	FAN07G0489	fan_PLT5_1	Solyc11g010710.2	sly_PLT3-7_2	Glyma.10G171400	gma_BBM_2	Misin19G193100	msi_PLT5_4
Ciclev10014809m.g	ccl_PLT1-2_1	CANSAT01G1546	cansat_PLT3-7_1	DCAR_002147	dca_BBM_1	FAN12G1852	fan_PLT5_2	Spipo2G0122100	spo_PLT3-7_1	Glyma.18G244600	gma_BBM_3	GWHGAZTO031852	oal_PLT5_1
Cfa009732	cfa_PLT1-2_1	Ca_22618_v3	car_PLT3-7_1	DCAR_023899	dca_BBM_2	FAN17G0537	fan_PLT5_3	Sspon.01G0052850-1C	ssp_PLT3-7_1	Horvu_MOREX_2H01G526800	hvu_BBM_1	GWHGAZTO039917	oal_PLT5_2
CARHR041230	chi_PLT1-2_1	Ca_22697_v3	car_PLT3-7_2	Dinv21359	din_BBM_1	FAN22G1429	fan_PLT5_4	Sspon.01G0052850-2D	ssp_PLT3-7_2	Horvu_MOREX_3H01G553000	hvu_BBM_2	GWHGAZTO045842	oal_PLT5_3
CARHR096710	chi_PLT1-2_2	Haze_03884	cav_PLT3-7_1	Duzib177G1148	dzi_BBM_1	FvH4_4g08100	fve_PLT5_1	Sevir.9G430501	svi_PLT3-7_1	Horvu_MOREX_6H01G335600	hvu_BBM_3	GWHGAZTO088687	oal_PLT5_4
CiPaw.14G121100	cil_PLT1-2_1	Cc07_g14010	ccan_PLT3-7_1	ECA232G2275	eca_BBM_1	Gohir.A08G083800	ghi_PLT5_1	TraesCS4A03G0257300	tae_PLT3-7_1	V3.Lp_chr2_0G17708	lpe_BBM_1	OB04G34790	obr_PLT5_1
ClCG02G023380	cla_PLT1-2_1	Ciclev10025339m.g	ccl_PLT3-7_1	Eucgr.B01460	egr_BBM_1	Gohir.D08G093500	ghi_PLT5_2	TraesCS4B03G0507400	tae_PLT3-7_2	V3.Lp_chr3_0G21880	lpe_BBM_2	OB06G31060	obr_PLT5_2
MELO3C014609.2	cme_PLT1-2_1	CARHR202780	chi_PLT3-7_1	Migut.F01850	egut_BBM_1	Glyma.13G096900	gma_PLT5_1	TraesCS4D03G0453400	tae_PLT3-7_3	V3.Lp_chr6_0G11854	lpe_BBM_3	Os06g0657500	osa_PLT5_1
MELO3C027183.2	cme_PLT1-2_2	CARHR279490	chi_PLT3-7_2	Migut.F02098	egut_BBM_2	Glyma.17G062600	gma_PLT5_2	TRIDC4AG016710	tdi_PLT3-7_1	Ma02_g07830	mac_BBM_1	Ot_Chr2_g15705	oth_PLT5_1
COL.COLO4_24844	col_PLT1-2_1	CiPaw.07G046800	cil_PLT3-7_1	Thhalv10015354m.g	esa_BBM_1	Gorai.004G099100	gra_PLT5_1	TRIDC4BG034110	tdi_PLT3-7_2	Ma03_g22420	mac_BBM_2	Ot_Chr6_g01917	oth_PLT5_2
Cpa.g.sc84.82	cpa_PLT1-2_1	CiPaw.08G140800	cil_PLT3-7_2	Gohir.A08G227000	ghi_BBM_1	HanXRQChr03g0069061	han_PLT5_1	TRITD4Av1G059970	ttu_PLT3-7_1	Ma05_g27920	mac_BBM_3	PH02Gene00452	ped_PLT5_1
AUR62000095	cqu_PLT1-2_1	ClCG10G007780	cla_PLT3-7_1	Gohir.D08G247400	ghi_BBM_2	HanXRQChr09g0244261	han_PLT5_2	TRITD4Bv1G113360	ttu_PLT3-7_2	Ma06_g30280	mac_BBM_4	PH02Gene22504	ped_PLT5_2
AUR62019268	cqu_PLT1-2_2	MELO3C016413.2	cme_PLT3-7_1	Glyma.09G248200	gma_BBM_1	Hma1.2p1_1025F.1_g249370	hma_PLT5_1	HPP92_001225	vpl_PLT3-7_1	Ma08_g08810	mac_BBM_5	PH02Gene33657	ped_PLT5_3
Carub.0001s4009	cru_PLT1-2_1	COL.COLO4_27366	col_PLT3-7_1	Glyma.10G171400	gma_BBM_2	Lalb_Chr12g0199451	lal_PLT5_1	Zjn_sc00002.1.g03680.1.sm.mk	zjn_PLT3-7_1	Ma09_g07570	mac_BBM_6	PH02Gene34990	ped_PLT5_4
Carub.0003s2080	cru_PLT1-2_2	Cpa.g.sc55.15	cpa_PLT3-7_1	Glyma.18G244600	gma_BBM_3	Lalb_Chr13g0300191	lal_PLT5_2	Zm00001eb015020	zma_PLT3-7_1	MBI08_g33505_MAGBIO	mbi_BBM_1	Pahal.4G058900	pha_PLT5_1
CsaV3_4G024120	csa_PLT1-2_1	AUR62003672	cqu_PLT3-7_1	Gorai.004G263900	gra_BBM_1	Lj4g0002688	lja_PLT5_1			MBI08_g46378_MAGBIO	mbi_BBM_2	Pahal.7G319700	pha_PLT5_2
DCAR_031571	dca_PLT1-2_1	AUR62017982	cqu_PLT3-7_2	HanXRQChr10g0310171	han_BBM_1	Lju363C3T2	lonja_PLT5_1			MBI08_g46540_MAGBIO	mbi_BBM_3	Potri.006G167700	ptr_PLT5_1
Dinv36284	din_PLT1-2_1	Carub.0006s0899	cru_PLT3-7_1	Lalb_Chr06g0168521	lal_BBM_1	Lju583C7T6	lonja_PLT5_2			MBI11_g20528_MAGBIO	mbi_BBM_4	Potri.018G091600	ptr_PLT5_2
Duzib150G0389	dzi_PLT1-2_1	Carub.0008s2637	cru_PLT3-7_2	Lalb_Chr21g0311471	lal_BBM_2	Lsat_1_v5_gn_7_53580	lsa_PLT5_1			Misin05G355700	msi_BBM_1	Sobic.006G245500	sbi_PLT5_1
Duzib170G0609	dzi_PLT1-2_2	CsaV3_3G006900	csa_PLT3-7_1	Lalb_Chr21g0311481	lal_BBM_3	MBI14_g17375_MAGBIO	mbi_PLT5_1			Misin06G359700	msi_BBM_2	Sobic.010G215100	sbi_PLT5_2
ECA233G1963	eca_PLT1-2_1	DCAR_003445	dca_PLT3-7_1	Lj1g0017792	lja_BBM_1	MBI16_g25206_MAGBIO	mbi_PLT5_2			Misin07G403300	msi_BBM_3	GWHGASIY005750	sce_PLT5_1
Eucgr.J00792	egr_PLT1-2_1	Dinv13592	din_PLT3-7_1	Lsat_1_v5_gn_6_23441	lsa_BBM_1	MBI16_g31780_MAGBIO	mbi_PLT5_3			Misin08G199500	msi_BBM_4	GWHGASIY011228	sce_PLT5_2
Migut.D00575	egut_PLT1-2_1	Dinv36942	din_PLT3-7_2	MBI08_g33505_MAGBIO	mbi_BBM_1	MD13G1252700	mdo_PLT5_1			Misin09G112500	msi_BBM_5	GWHGASIY032703	sce_PLT5_3
Thhalv10011353m.g	esa_PLT1-2_1	Duzib147G0861	dzi_PLT3-7_1	MBI08_g46378_MAGBIO	mbi_BBM_2	Manes.14G154900	mes_PLT5_1			GWHGAZTO006447	oal_BBM_1	Seita.3G033600	sit_PLT5_1
Thhalv10011985m.g	esa_PLT1-2_2	Duzib187G0129	dzi_PLT3-7_2	MBI08_g46540_MAGBIO	mbi_BBM_3	Medtr4g127930	mtr_PLT5_1			GWHGAZTO011360	oal_BBM_2	Seita.4G191300	sit_PLT5_2
Thhalv10020382m.g	esa_PLT1-2_3	ECA238G2517	eca_PLT3-7_1	MBI11_g20528_MAGBIO	mbi_BBM_4	Nn8g40478	nnu_PLT5_1			GWHGAZTO019496	oal_BBM_3	Solyc07g018290.4	sly_PLT5_1
FAN11G2019	fan_PLT1-2_1	Eucgr.I00564	egr_PLT3-7_1	Manes.12G002400	mes_BBM_1	Nitab4.5_0001641g0010	nta_PLT5_1			GWHGAZTO030344	oal_BBM_4	Spipo12G0055400	spo_PLT5_1
FAN16G2715	fan_PLT1-2_2	Migut.H02287	egut_PLT3-7_1	Manes.13G001800	mes_BBM_2	Nitab4.5_0004944g0010	nta_PLT5_2			GWHGAZTO058791	oal_BBM_5	Sspon.05G0001920-1A	ssp_PLT5_1
FAN21G4057	fan_PLT1-2_3	Migut.K00805	egut_PLT3-7_2	Medtr7g080460	mtr_BBM_1	Os01g0899800	osa_PLT5_1			GWHGAZTO058792	oal_BBM_6	Sspon.05G0001920-2C	ssp_PLT5_2
FAN25G1670	fan_PLT1-2_4	Migut.N00586	egut_PLT3-7_3	Nn1g09827	nnu_BBM_1	Os06g0657500	osa_PLT5_2			GWHGAZTO063471	oal_BBM_7	Sspon.05G0001920-3D	ssp_PLT5_3
FvH4_3g43100	fve_PLT1-2_1	Thhalv10005529m.g	esa_PLT3-7_1	Nitab4.5_0001003g0080	nta_BBM_1	Os11g0295900	osa_PLT5_3			GWHGAZTO071140	oal_BBM_8	Sspon.08G0019190-1B	ssp_PLT5_4
Gohir.A07G125100	ghi_PLT1-2_1	Thhalv10013081m.g	esa_PLT3-7_2	Nitab4.5_0005002g0010	nta_BBM_2	Peaxi162Scf00231g00729	pax_PLT5_1			GWHGAZTO080034	oal_BBM_9	Sspon.08G0019190-2C	ssp_PLT5_5
Gohir.A09G115000	ghi_PLT1-2_2	FAN19G2755	fan_PLT3-7_1	Oeu010170.1	oeu_BBM_1	PGR044G0949	pgr_PLT5_1			OB0046G10040	obr_BBM_1	Sspon.08G0019190-3D	ssp_PLT5_6
Gohir.D07G129500	ghi_PLT1-2_3	FAN23G1042	fan_PLT3-7_2	Oeu034699.1	oeu_BBM_2	Prupe.1G084900	ppe_PLT5_1			OB01G49350	obr_BBM_2	Sspon.08G0019240-1B	ssp_PLT5_7
Gohir.D09G111650	ghi_PLT1-2_4	FAN26G3282	fan_PLT3-7_3	Os02g0614300	osa_BBM_1	Psat4g013080	psa_PLT5_1			OB02G31260	obr_BBM_3	Sevir.3G034600	svi_PLT5_1
Glyma.11G131900	gma_PLT1-2_1	FAN28G0913	fan_PLT3-7_4	Os04g0504500	osa_BBM_2	PSO063G5481	pso_PLT5_1			OB04G25060	obr_BBM_4	Sevir.4G201000	svi_PLT5_2
Glyma.12G056300	gma_PLT1-2_2	FvH4_1g19530	fve_PLT3-7_1	Peaxi162Scf00296g00111	pax_BBM_1	PSO170G3165	pso_PLT5_2			Os01g0899800	osa_BBM_1	TraesCS2A03G1176800	tae_PLT5_1
Gorai.001G140000	gra_PLT1-2_1	Gohir.A02G145100	ghi_PLT3-7_1	PGR031G0544	pgr_BBM_1	Potri.006G167700	ptr_PLT5_1			Os02g0614300	osa_BBM_2	TraesCS2B03G1339000	tae_PLT5_2
Gorai.006G129400	gra_PLT1-2_2	Gohir.A10G088200	ghi_PLT3-7_2	Psat3g103160	psa_BBM_1	Potri.018G091600	ptr_PLT5_2			Os04g0504500	osa_BBM_3	TraesCS2D03G1129300	tae_PLT5_3
HanXRQChr02g0056271	han_PLT1-2_1	Gohir.D03G035500	ghi_PLT3-7_3	PSO017G0540	pso_BBM_1	QL02p097890	qlo_PLT5_1			Os11g0295900	osa_BBM_4	TraesCS7A03G1202100	tae_PLT5_4
Hma1.2p1_0118F.1_g056520	hma_PLT1-2_1	Gohir.D10G099700	ghi_PLT3-7_4	PSO675G0462	pso_BBM_2	RcHm_v2.0_Chr4g0401801	rch_PLT5_1			Ot_Chr1_g02755	oth_BBM_1	TraesCS7B03G1079800	tae_PLT5_5
Hma1.2p1_0118F.1_g056530	hma_PLT1-2_2	Glyma.01G022500	gma_PLT3-7_1	Potri.008G076400	ptr_BBM_1	Rhsim01G0003900	rsi_PLT5_1			Ot_Chr3_g13096	oth_BBM_2	TraesCS7D03G1142800	tae_PLT5_6
Hma1.2p1_0118F.1_g056546	hma_PLT1-2_3	Glyma.08G279000	gma_PLT3-7_2	Potri.010G181000	ptr_BBM_2	SGA_v2.0_scaffold66G22412	sas_PLT5_1			PH02Gene06628	ped_BBM_1	TRIDC2AG071190	tdi_PLT5_1
Lalb_Chr01g0003331	lal_PLT1-2_1	Glyma.09G199800	gma_PLT3-7_3	QL01p047841	qlo_BBM_1	SGA_v2.0_scaffold69G23238	sas_PLT5_2			PH02Gene09470	ped_BBM_2	TRIDC2BG077040	tdi_PLT5_2
Lalb_Chr01g0003341	lal_PLT1-2_2	Glyma.18G148000	gma_PLT3-7_4	SalBow1G1442	sbo_BBM_1	SalBow6G1679	sbo_PLT5_1			PH02Gene27330	ped_BBM_3	TRIDC7AG069270	tdi_PLT5_3
Lalb_Chr14g0361911	lal_PLT1-2_3	Gorai.003G037100	gra_PLT3-7_1	SalBow1G1980	sbo_BBM_2	Sabra06G0129000	sbr_PLT5_1			PH02Gene29833	ped_BBM_4	TRIDC7BG063690	tdi_PLT5_4
Lalb_Chr14g0372191	lal_PLT1-2_4	Gorai.011G109500	gra_PLT3-7_2	SalBow1G5272	sbo_BBM_3	Sabra18G0078700	sbr_PLT5_2			PH02Gene42801	ped_BBM_5	TRITD2Av1G273210	ttu_PLT5_1
Lalb_Chr19g0138171	lal_PLT1-2_5	HanXRQChr12g0369011	han_PLT3-7_1	SalBow3G3845	sbo_BBM_4	Sed0026066	sed_PLT5_1			PH02Gene47535	ped_BBM_6	TRITD2Bv1G236490	ttu_PLT5_2
Lj3g0006458	lja_PLT1-2_1	HanXRQChr14g0443001	han_PLT3-7_2	Sabra08G0056900	sbr_BBM_1	SHI02906	shi_PLT5_1			Pahal.1G306100	pha_BBM_1	TRITD7Av1G259240	ttu_PLT5_3
Lj3g0009796	lja_PLT1-2_2	Lalb_Chr09g0325961	lal_PLT3-7_1	Sabra10G0138900	sbr_BBM_2	Solyc07g018290.4	sly_PLT5_1			Pahal.5G055600	pha_BBM_2	TRITD7Bv1G209550	ttu_PLT5_4
Lj2A647T21	lonja_PLT1-2_1	Lalb_Chr16g0381611	lal_PLT3-7_2	Sc16g0010550	sci_BBM_1	Sp6g19110	spa_PLT5_1			Pahal.8G088100	pha_BBM_3	HPP92_010747	vpl_PLT5_1
Lsat_1_v5_gn_6_48361	lsa_PLT1-2_1	Lj2g0027162	lja_PLT3-7_1	Sed0019295	sed_BBM_1	Sopen07g007440	spe_PLT5_1			Potri.008G076400	ptr_BBM_1	Zjn_sc00008.1.g03570.1.am.mk	zjn_PLT5_1
MBI01_g39230_MAGBIO	mbi_PLT1-2_1	Lj4g0024227	lja_PLT3-7_2	SEGI_08210	sgi_BBM_1	PGSC0003DMG401013782	stu_PLT5_1			Potri.010G181000	ptr_BBM_2	Zjn_sc00023.1.g05110.1.sm.mkhc	zjn_PLT5_2
MD03G1023900	mdo_PLT1-2_1	Lj2A533T46	lonja_PLT3-7_1	Solyc11g008560.2	sly_BBM_1	Hund26343	sun_PLT5_1			Sobic.003G390600	sbi_BBM_1	Zjn_sc00068.1.g00020.1.am.mk	zjn_PLT5_3
MD11G1028800	mdo_PLT1-2_2	Lju188C4T2	lonja_PLT3-7_2	Sp6g26790	spa_BBM_1	TAR383G0289	tar_PLT5_1			Sobic.004G214300	sbi_BBM_2	Zm00001eb067980	zma_PLT5_1
Manes.06G167000	mes_PLT1-2_1	Lsat_1_v5_gn_2_70201	lsa_PLT3-7_1	Sopen11g004350	spe_BBM_1	TAR383G0868	tar_PLT5_2			GWHGASIY009475	sce_BBM_1	Zm00001eb389400	zma_PLT5_2
Manes.14G000900	mes_PLT1-2_2	Lsat_1_v5_gn_3_63001	lsa_PLT3-7_2	PGSC0003DMG400016252	stu_BBM_1	TAR626G0289	tar_PLT5_3			GWHGASIY016958	sce_BBM_2	Zosma03g00320	zosmarina_PLT5_1
Medtr2g098180	mtr_PLT1-2_1	MBI16_g12478_MAGBIO	mbi_PLT3-7_1	Hund07371	sun_BBM_1	THA.LOC104811784	tha_PLT5_1			GWHGASIY035612	sce_BBM_3	Zosma05g26720	zosmarina_PLT5_2
Medtr4g065370	mtr_PLT1-2_2	MD01G1040700	mdo_PLT3-7_1	TAR362G0855	tar_BBM_1	THA.LOC104813520	tha_PLT5_2			SEGI_08210	sgi_BBM_1
Nn2g15405	nnu_PLT1-2_1	MD15G1310900	mdo_PLT3-7_2	THA.LOC104820848	tha_BBM_1	TPR.G5440	tpr_PLT5_1			Seita.1G232200	sit_BBM_1
Nn7g36182	nnu_PLT1-2_2	Manes.12G125500	mes_PLT3-7_1	TPR.G16806	tpr_BBM_1	TWI34G0065	twi_PLT5_1			Seita.5G415800	sit_BBM_2
Nitab4.5_0000023g0020	nta_PLT1-2_1	Manes.13G100600	mes_PLT3-7_2	TWI36G0496	twi_BBM_1	TWI63G1751	twi_PLT5_2			Seita.8G107100	sit_BBM_3
Nitab4.5_0002766g0040	nta_PLT1-2_2	Medtr5g031880	mtr_PLT3-7_1	vmacro19575	vma_BBM_1	unitig_744.g24138	ugi_PLT5_1			Solyc11g008560.2	sly_BBM_1
Nitab4.5_0007192g0010	nta_PLT1-2_3	Medtr8g068510	mtr_PLT3-7_2	VMungo1383G1424	vmu_BBM_1	unitig_748.g8385	ugi_PLT5_2			Spipo4G0068700	spo_BBM_1
Nitab4.5_0007547g0010	nta_PLT1-2_4	Nn1g05596	nnu_PLT3-7_1	HPP92_004558	vpl_BBM_1	vmacro13127	vma_PLT5_1			Sspon.03G0000980-1A	ssp_BBM_1
Oeu001215.1	oeu_PLT1-2_1	Nn5g29860	nnu_PLT3-7_2	HPP92_011734	vpl_BBM_2	VMungo1215G0034	vmu_PLT5_1			Sspon.03G0000980-2C	ssp_BBM_2
Oeu012967.1	oeu_PLT1-2_2	Nitab4.5_0000128g0060	nta_PLT3-7_1	GSVIVG01019047001	vvi_BBM_1	HPP92_010747	vpl_PLT5_1			Sspon.05G0015770-1A	ssp_BBM_3
Oeu041723.1	oeu_PLT1-2_3	Nitab4.5_0003930g0020	nta_PLT3-7_2	GSVIVG01019049001	vvi_BBM_2	GSVIVG01029219001	vvi_PLT5_1			Sspon.05G0015770-2C	ssp_BBM_4
Oeu041984.1	oeu_PLT1-2_4	Nitab4.5_0006221g0040	nta_PLT3-7_3	Zm00001eb247080	zma_BBM_1	Zm00001eb067980	zma_PLT5_1			Sspon.05G0015770-3D	ssp_BBM_5
Oeu043301.1	oeu_PLT1-2_5	Nitab4.5_0011938g0030	nta_PLT3-7_4			Zm00001eb144510	zma_PLT5_2			Sevir.1G236300	svi_BBM_1
Oeu052052.1	oeu_PLT1-2_6	Oeu012262.1	oeu_PLT3-7_1			Zm00001eb389400	zma_PLT5_3			Sevir.5G421100	svi_BBM_2
Oeu052054.1	oeu_PLT1-2_7	Oeu017106.1	oeu_PLT3-7_2							Sevir.8G110200	svi_BBM_3
Peaxi162Scf00075g00811	pax_PLT1-2_1	Oeu046551.3	oeu_PLT3-7_3							TraesCS2B03G0970600	tae_BBM_1
Peaxi162Scf00327g00008	pax_PLT1-2_2	Os03g0313100	osa_PLT3-7_1							TraesCS2D03G0819500	tae_BBM_2
PGR102G1415	pgr_PLT1-2_1	Peaxi162Scf00085g02316	pax_PLT3-7_1							TraesCS3A03G0928200	tae_BBM_3
PGR119G1846	pgr_PLT1-2_2	Peaxi162Scf00196g00322	pax_PLT3-7_2							TraesCS3B03G1053700	tae_BBM_4
Prupe.6G023000	ppe_PLT1-2_1	Peaxi162Scf01142g00028	pax_PLT3-7_3							TraesCS3D03G0861100	tae_BBM_5
Psat0s3510g0040	psa_PLT1-2_1	Prupe.6G203000	ppe_PLT3-7_1							TraesCS6A03G0632200	tae_BBM_6
Psat0s3510g0080	psa_PLT1-2_2	Psat2g089880	psa_PLT3-7_1							TraesCS6B03G0741100	tae_BBM_7
Psat5g287880	psa_PLT1-2_3	Psat4g098280	psa_PLT3-7_2							TraesCS6D03G0510700	tae_BBM_8
PSO339G2205	pso_PLT1-2_1	Psat4g120040	psa_PLT3-7_3							TRIDC2AG051980	tdi_BBM_1
PSO384G1268	pso_PLT1-2_2	Psat6g123400	psa_PLT3-7_4							TRIDC2BG055290	tdi_BBM_2
Potri.001G018400	ptr_PLT1-2_1	PSO170G3213	pso_PLT3-7_1							TRIDC3AG056320	tdi_BBM_3
Potri.003G205700	ptr_PLT1-2_2	PSO210G7684	pso_PLT3-7_2							TRIDC3BG062990	tdi_BBM_4
QL01p005330	qlo_PLT1-2_1	Potri.007G011600	ptr_PLT3-7_1							TRIDC6AG034450	tdi_BBM_5
RcHm_v2.0_Chr5g0077201	rch_PLT1-2_1	QL06p035893	qlo_PLT3-7_1							TRIDC6BG041060	tdi_BBM_6
Rhsim13G0224200	rsi_PLT1-2_1	RcHm_v2.0_Chr2g0111031	rch_PLT3-7_1							TRITD2Av1G215850	ttu_BBM_1
SGA_v2.0_scaffold247G44845	sas_PLT1-2_1	Rhsim08G0017000	rsi_PLT3-7_1							TRITD2Bv1G180030	ttu_BBM_2
Sabra01G0013000	sbr_PLT1-2_1	SGA_v2.0_scaffold195G40862	sas_PLT3-7_1							TRITD3Av1G231990	ttu_BBM_3
Sabra03G0151900	sbr_PLT1-2_2	SGA_v2.0_scaffold45G17228	sas_PLT3-7_2							TRITD3Bv1G219390	ttu_BBM_4
Sc16g0011600	sci_PLT1-2_1	SalBow3G4484	sbo_PLT3-7_1							TRITD6Av1G147420	ttu_BBM_5
Sed0025715	sed_PLT1-2_1	SalBow5G0812	sbo_PLT3-7_2							TRITD6Bv1G131920	ttu_BBM_6
SHI29726	shi_PLT1-2_1	SalBow5G1675	sbo_PLT3-7_3							HPP92_004558	vpl_BBM_1
Solyc11g061750.2	sly_PLT1-2_1	Sabra07G0009000	sbr_PLT3-7_1							HPP92_011734	vpl_BBM_2
Sp1g37920	spa_PLT1-2_1	Sabra15G0071000	sbr_PLT3-7_2							Zjn_sc00009.1.g03680.1.sm.mk	zjn_BBM_1
Sp3g18860	spa_PLT1-2_2	Sc16g0000560	sci_PLT3-7_1							Zjn_sc00017.1.g00530.1.am.mk	zjn_BBM_2
Sopen11g023650	spe_PLT1-2_1	Sed0002629	sed_PLT3-7_1							Zjn_sc00026.1.g04020.1.am.mk	zjn_BBM_3
PGSC0003DMG400013587	stu_PLT1-2_1	Sed0012684	sed_PLT3-7_2							Zjn_sc00034.1.g04240.1.sm.mk	zjn_BBM_4
Hund07536	sun_PLT1-2_1	SHI21865	shi_PLT3-7_1							Zjn_sc00034.1.g04250.1.am.mk	zjn_BBM_5
TAR623G1723	tar_PLT1-2_1	Solyc05g051380.4	sly_PLT3-7_1							Zjn_sc00082.1.g00500.1.am.mk	zjn_BBM_6
TAR633G0138	tar_PLT1-2_2	Solyc11g010710.2	sly_PLT3-7_2							Zm00001eb144510	zma_BBM_1
TAR633G2801	tar_PLT1-2_3	Sp2g28610	spa_PLT3-7_1							Zm00001eb247080	zma_BBM_2
THA.LOC104816905	tha_PLT1-2_1	Sp6g32920	spa_PLT3-7_2							Zosma02g00900	zosmarina_BBM_1
THA.LOC104817898	tha_PLT1-2_2	Sopen05g029780	spe_PLT3-7_1							Zosma05g07050	zosmarina_BBM_2
TPR.G27479	tpr_PLT1-2_1	Sopen11g005510	spe_PLT3-7_2
TPR.G6820	tpr_PLT1-2_2	Sopen11g005520	spe_PLT3-7_3
TWI34G0104	twi_PLT1-2_1	PGSC0003DMG400014598	stu_PLT3-7_1
TWI60G0649	twi_PLT1-2_2	PGSC0003DMG400016196	stu_PLT3-7_2
unitig_26.g10127	ugi_PLT1-2_1	Hund14083	sun_PLT3-7_1
vmacro04184	vma_PLT1-2_1	Hund16523	sun_PLT3-7_2
VMungo1127G0665	vmu_PLT1-2_1	TAR376G0543	tar_PLT3-7_1
GSVIVG01025307001	vvi_PLT1-2_1	TAR628G0379	tar_PLT3-7_2
		THA.LOC104801713	tha_PLT3-7_1
		THA.LOC104819288	tha_PLT3-7_2
		TPR.G27548	tpr_PLT3-7_1
		TPR.G29839	tpr_PLT3-7_2
		TPR.G36781	tpr_PLT3-7_3
		TWI53G0559	twi_PLT3-7_1
		TWI74G0907	twi_PLT3-7_2
		unitig_32.g10713	ugi_PLT3-7_1
		unitig_748.g8475	ugi_PLT3-7_2
		vmacro18551	vma_PLT3-7_1
		VMungo0251G1716	vmu_PLT3-7_1
		VMungo1215G0427	vmu_PLT3-7_2
		HPP92_001225	vpl_PLT3-7_1
		GSVIVG01002536001	vvi_PLT3-7_1
		GSVIVG01004382001	vvi_PLT3-7_2
		Zm00001eb015020	zma_PLT3-7_1

## Sheet: Table S2
Table S2. Motif PSSMs found per PLT clade and dataset with corresponding identifier
dataset	PLT clade	MEME motif	Motif identifier	Motif PSSM	length (bp)
eudicot	PLT1/2	1	PLT1-2 #1	#VALUE!	57
eudicot	PLT1/2	2	PLT1-2 #2	#VALUE!	41
eudicot	PLT1/2	4	PLT1-2 #3	#VALUE!	41
eudicot	PLT1/2	5	PLT1-2 #4	#VALUE!	35
eudicot	PLT1/2	7	PLT1-2 #5	#VALUE!	69
eudicot	PLT1/2	8	PLT1-2 #6	#VALUE!	53
eudicot	PLT1/2	9	PLT1-2 #7	#VALUE!	57
eudicot	PLT1/2	11	PLT1-2 #8	#VALUE!	29
eudicot	PLT1/2	14	PLT1-2 #9	#VALUE!	19
eudicot	PLT3/7	1	PLT3-7 #1	#VALUE!	41
eudicot	PLT3/7	4	PLT3-7 #2	#VALUE!	53
monocot	BBM	1	BBM #1	#VALUE!	41
monocot	BBM	3	BBM #2	#VALUE!	28
monocot	BBM	9	BBM #3	#VALUE!	19
eudicot	BBM	1	BBM #4	#VALUE!	21
eudicot	BBM	3	BBM #5	#VALUE!	29
monocot	PLT5	4	PLT5 #1	#VALUE!	40
monocot	PLT5	5	PLT5 #2	#VALUE!	55
monocot	PLT5	8	PLT5 #3	#VALUE!	28
eudicot	PLT5	1	PLT5 #4	#VALUE!	41
eudicot	PLT5	10	PLT5 #5	#VALUE!	21

## Sheet: Table S3
Table S3. Significant FIMO hits of all motifs on PLT upstream sequences
Species	Upstream sequence	Motif	FIMO q-value	Matched sequence	Searched PLT dataset	Start relative to CDS	Stop relative to CDS
Aethionema arabicum	aar_PLT1-2_1	eudicot_PLT1-2_motif1	7.34E-13	GGTGAGAGAGTGAGAGAATGCTGGTGTTTAGGGAGTCATTAATCGCATTTAACGAGG	eudicot_PLT1-2	-929	-873
Aethionema arabicum	aar_PLT1-2_2	eudicot_PLT1-2_motif1	2.14E-21	AAATATGGAGTGTGGGAATGCTGGGCTTTGAGGAGTCATGAATCGCATTTAACGAGG	eudicot_PLT1-2	-848	-792
Acer truncatum	acertr_PLT1-2_1	eudicot_PLT1-2_motif1	1.73E-22	ATTTGCAGAGTGTGGAAATGCTGGGCTTTAGGGAGTCATATATTGCATAGAACGAGG	eudicot_PLT1-2	-701	-645
Actinidia chinensis	ach_PLT1-2_1	eudicot_PLT1-2_motif1	5.22E-10	TTATAGCCTAGTGGGGAATGCTGGGCTTTGGGGGTTCATTTATTGCATTCAACCCCG	eudicot_PLT1-2	-1445	-1389
Actinidia chinensis	ach_PLT1-2_2	eudicot_PLT1-2_motif1	7.75E-22	ATATGCATAGTGTGGGAATGCTGGGCTTTGGGGGTTCATTTATTGCATTCAACGAGA	eudicot_PLT1-2	-1294	-1238
Actinidia chinensis	ach_PLT1-2_3	eudicot_PLT1-2_motif1	7.75E-22	ATATGCATAGTGTGGGAATGCTGGGCTTTGGGGGTTCATTTATTGCATTCAACGAGA	eudicot_PLT1-2	-1473	-1417
Arabidopsis lyrata	aly_PLT1-2_1	eudicot_PLT1-2_motif1	2.66E-25	ATTTGCGGAGTGTGGGAATGCTGGGCTTTGGGGAGTCATTAATCCCATTAAACGAGG	eudicot_PLT1-2	-868	-812
Arabidopsis lyrata	aly_PLT1-2_2	eudicot_PLT1-2_motif1	6.13E-25	ATTTGCAGAGTGTGGGAATGCTGGGCTTTGTGGAGTCATGAATCGCATTAAACGAGG	eudicot_PLT1-2	-1670	-1614
Aquilegia oxysepala	aox_PLT1-2_1	eudicot_PLT1-2_motif1	5.81E-10	TGTGGTGGTTATTGAGAATGTTGGGTCATGGGGAGTCATTTATTGCTGTGACCAAGA	eudicot_PLT1-2	-885	-829
Arachis hypogaea	arhy_PLT1-2_1	eudicot_PLT1-2_motif1	2.62E-24	ATTTGCAGAGTGTGGGAATGCTGGGCTTTCGGGAGTCATTTATTTCGTAGAACGAGG	eudicot_PLT1-2	-2092	-2036
Arachis hypogaea	arhy_PLT1-2_2	eudicot_PLT1-2_motif1	7.80E-06	ATTTGAAGCGTGTGGTAATGCTGAGCTTTAGGGTGTCAATTGTTTTCACTGAACGAG	eudicot_PLT1-2	-1355	-1299
Arachis hypogaea	arhy_PLT1-2_3	eudicot_PLT1-2_motif1	2.62E-24	ATTTGCAGAGTGTGGGAATGCTGGGCTTTCGGGAGTCATTTATTTCGTAGAACGAGG	eudicot_PLT1-2	-2111	-2055
Arachis hypogaea	arhy_PLT1-2_4	eudicot_PLT1-2_motif1	7.80E-06	ATTTGAAGCGTGTGGTAATGCTGAGCTTTAGGGTGTCAATTGTTTTCACTGAACGAG	eudicot_PLT1-2	-1117	-1061
Arabidopsis thaliana	ath_PLT1-2_1	eudicot_PLT1-2_motif1	7.17E-25	ATTTGCGGAGTGTGGGAATGCTGGGCTTAGGGGAGTCATTAATCGCATTAAACGAGG	eudicot_PLT1-2	-861	-805
Arabidopsis thaliana	ath_PLT1-2_2	eudicot_PLT1-2_motif1	6.13E-25	ATTTGCAGAGTGTGGGAATGCTGGGCTTTGTGGAGTCATGAATCGCATTAAACGAGG	eudicot_PLT1-2	-1359	-1303
Brassica carinata	bca_PLT1-2_1	eudicot_PLT1-2_motif1	1.11E-23	ATTCGCAGAGTGTGGGAATGCTGGGCTTTTGGGAGTCATTAATCGCAATAAACGAGG	eudicot_PLT1-2	-1193	-1137
Brassica carinata	bca_PLT1-2_2	eudicot_PLT1-2_motif1	9.31E-24	ATTTGCAGAGTGTGTGAATGCTGGGCTTTGAGGAGTCATGAATCGCATTAAACGAGG	eudicot_PLT1-2	-1370	-1314
Brassica carinata	bca_PLT1-2_3	eudicot_PLT1-2_motif1	1.10E-19	ATATGCGGATCGTGGGAATGCTGGGCTTTGAGGAGTCATAATTCGCATTAAACAAGG	eudicot_PLT1-2	-3355	-3299
Brassica carinata	bca_PLT1-2_4	eudicot_PLT1-2_motif1	5.49E-24	ATTTGCAGAGTGTGGGAATGCTGGGCTTTGGGGGGTCACTAATCGCAGTAAACGAGG	eudicot_PLT1-2	-791	-735
Brassica carinata	bca_PLT1-2_5	eudicot_PLT1-2_motif1	1.73E-22	ATTCGCAGAGTGTGGGAATGCTGGGCTTTGGGGAGTCATTAATCGCGACAAACGAGG	eudicot_PLT1-2	-951	-895
Brassica carinata	bca_PLT1-2_6	eudicot_PLT1-2_motif1	9.76E-20	ATTTGCGGATAGTGGTAATGCTGGGCTTTGAGGAGTCATAATTCGCATTAAACAAGG	eudicot_PLT1-2	-13066	-13010
Brassica carinata	bca_PLT1-2_7	eudicot_PLT1-2_motif1	2.30E-20	TGATTTGCAGTGTGGGAATGCTGGGCTTTGGGGGGTCATTAATCGCAGTAAACGAGG	eudicot_PLT1-2	-1047	-991
Brassica carinata	bca_PLT1-2_8	eudicot_PLT1-2_motif1	2.65E-24	ATTTGCAGAGTGTGGGAATGCTGGGCTCTGAGGAGTCATGAATCGCATTAAACGAGG	eudicot_PLT1-2	-1651	-1595
Brassica napus	bna_PLT1-2_1	eudicot_PLT1-2_motif1	1.39E-19	TAATTTGCAGAGTGGGAATGCTGGGCTTTGAGGAGTCATGAATCGCATTAAACGAGG	eudicot_PLT1-2	-1537	-1481
Brassica napus	bna_PLT1-2_2	eudicot_PLT1-2_motif1	1.73E-22	ATTCGCAGAGTGTGGGAATGCTGGGCTTTGGGGAGTCATTAATCGCGACAAACGAGG	eudicot_PLT1-2	-959	-903
Brassica napus	bna_PLT1-2_3	eudicot_PLT1-2_motif1	1.27E-18	ATTTGAGGATCGTGGTAATGCTGGGCTTTGAGGAGTCATAATTCGCATTAAACAAGG	eudicot_PLT1-2	-8240	-8184
Brassica napus	bna_PLT1-2_4	eudicot_PLT1-2_motif1	6.53E-21	TGATTTGCAGTGTGGGAATGCTGGGCTTTGGGGAGTCATTAATCGCAGTAAACGAGG	eudicot_PLT1-2	-1114	-1058
Brassica napus	bna_PLT1-2_5	eudicot_PLT1-2_motif1	2.65E-24	ATTTGCAGAGTGTGGGAATGCTGGGCTCTGAGGAGTCATGAATCGCATTAAACGAGG	eudicot_PLT1-2	-1650	-1594
Brassica napus	bna_PLT1-2_6	eudicot_PLT1-2_motif1	1.73E-22	ATTCGCAGAGTGTGGGAATGCTGGGCTTTGGGGAGTCATTAATCGCGACAAACGAGG	eudicot_PLT1-2	-1938	-1882
Brassica napus	bna_PLT1-2_7	eudicot_PLT1-2_motif1	9.76E-20	ATTTGCGGATAGTGGTAATGCTGGGCTTTGAGGAGTCATAATTCGCATTAAACAAGG	eudicot_PLT1-2	-13075	-13019
Brassica napus	bna_PLT1-2_8	eudicot_PLT1-2_motif1	2.30E-20	TGATTTGCAGTGTGGGAATGCTGGGCTTTGGGGGGTCATTAATCGCAGTAAACGAGG	eudicot_PLT1-2	-1043	-987
Brassica oleracea	bol_PLT1-2_1	eudicot_PLT1-2_motif1	2.54E-26	ATTTGCAGAGTGTGGGAATGCTGGGCTTTGAGGAGTCATGAATCGCATTAAACGAGG	eudicot_PLT1-2	-1372	-1316
Brassica oleracea	bol_PLT1-2_2	eudicot_PLT1-2_motif1	9.76E-20	ATTTGCGGATAGTGGTAATGCTGGGCTTTGAGGAGTCATAATTCGCATTAAACAAGG	eudicot_PLT1-2	-13032	-12976
Brassica oleracea	bol_PLT1-2_3	eudicot_PLT1-2_motif1	2.30E-20	TGATTTGCAGTGTGGGAATGCTGGGCTTTGGGGGGTCATTAATCGCAGTAAACGAGG	eudicot_PLT1-2	-1043	-987
Brassica rapa	bra_PLT1-2_1	eudicot_PLT1-2_motif1	1.39E-19	TAATTTGCAGAGTGGGAATGCTGGGCTTTGAGGAGTCATGAATCGCATTAAACGAGG	eudicot_PLT1-2	-1563	-1507
Brassica rapa	bra_PLT1-2_2	eudicot_PLT1-2_motif1	1.73E-22	ATTCGCAGAGTGTGGGAATGCTGGGCTTTGGGGAGTCATTAATCGCGACAAACGAGG	eudicot_PLT1-2	-2513	-2457
Brassica rapa	bra_PLT1-2_3	eudicot_PLT1-2_motif1	6.53E-21	TGATTTGCAGTGTGGGAATGCTGGGCTTTGGGGAGTCATTAATCGCAGTAAACGAGG	eudicot_PLT1-2	-1412	-1356
Beta vulgaris	bvu_PLT1-2_1	eudicot_PLT1-2_motif1	1.61E-14	TTTGCAGAGAGTGGGGAATGCTGGGCTTTGGGGTGTCATTTATTACACACTACGAGG	eudicot_PLT1-2	-2123	-2067
Capsicum annuum	can_PLT1-2_1	eudicot_PLT1-2_motif1	3.60E-22	ATTTGTGTAGTGTGGGAATGCTGGGCTTTGGGGTGTCATGTATTACATTCCACGAGG	eudicot_PLT1-2	-1531	-1475
Cannabis sativa	cansat_PLT1-2_1	eudicot_PLT1-2_motif1	6.52E-25	ATTTGCAGAGTGTGGGAATGCTGGGCTTTGGGGAGTCATTTATTGCAAAGAACGAGA	eudicot_PLT1-2	-752	-696
Cicer arietinum L.	car_PLT1-2_1	eudicot_PLT1-2_motif1	2.76E-19	ATTTGTAGAGTGTGGGAATGCTGGGTTTTGGGTAGTCTTTAATTTAAGAGAACGAGG	eudicot_PLT1-2	-616	-560
Cicer arietinum L.	car_PLT1-2_3	eudicot_PLT1-2_motif1	1.49E-18	GATTGTAGTGTGTGGGAATGCTGGGTTTTGGGGTGTCATATTTTGAAGTAAACGAGG	eudicot_PLT1-2	-549	-493
Corylus avellana	cav_PLT1-2_1	eudicot_PLT1-2_motif1	6.06E-25	ATTTGCAGGGTGTGGGAATGCTGGGCTTTGGGGAGTCATTTGTTGCACAGAACGAGG	eudicot_PLT1-2	-860	-804
Coffea canephora	ccan_PLT1-2_1	eudicot_PLT1-2_motif1	7.97E-20	ATATGCTGAGTGTGGGTATGCTGGGCTTTGGGGTGTCATTAATTACACAGAACGAGG	eudicot_PLT1-2	-720	-664
Citrus clementina	ccl_PLT1-2_1	eudicot_PLT1-2_motif1	2.62E-24	ATTTGCTGAGTGTGGGAATGCTGGGCTTTGAGGAGTCATATTTTGCATTGAACGAGG	eudicot_PLT1-2	-712	-656
Carpinus fangiana	cfa_PLT1-2_1	eudicot_PLT1-2_motif1	2.15E-26	ATTTGCAGAGTGTGGGAATGCTGGGCTTTGGGGAGTCATTTGTTGCACAGAACGAGG	eudicot_PLT1-2	-1371	-1315
Carpinus fangiana	cfa_PLT1-2_1	eudicot_PLT1-2_motif1	2.15E-26	ATTTGCAGAGTGTGGGAATGCTGGGCTTTGGGGAGTCATTTGTTGCACAGAACGAGG	eudicot_PLT1-2	-883	-827
Cardamine hirsuta	chi_PLT1-2_1	eudicot_PLT1-2_motif1	1.86E-26	ATTTGTAGAGTGTGGGAATGCTGGGCTTTGGGGAGTCATTAATCGCATTAAACGAGG	eudicot_PLT1-2	-911	-855
Cardamine hirsuta	chi_PLT1-2_2	eudicot_PLT1-2_motif1	2.36E-24	ATTTGCAGAGTGTGGGAATGCTGGGCTTAGAGGAGTCATGAATCGCATTAAACGAGG	eudicot_PLT1-2	-1401	-1345
Carya illinoinensis	cil_PLT1-2_1	eudicot_PLT1-2_motif1	7.06E-22	TTTGCATGAGTGTGGGAATGCTGGGCTTTGGGGAGTCATTTATTGCACAGAACGAGG	eudicot_PLT1-2	-678	-622
Citrullus lanatus	cla_PLT1-2_1	eudicot_PLT1-2_motif1	2.75E-08	ATTTGCAGAGTGTGGTAATGTTGGGCTTTGAGGAGTCATAATTGTAAAGATCGAGGA	eudicot_PLT1-2	-744	-688
Cucumis melo	cme_PLT1-2_2	eudicot_PLT1-2_motif1	1.42E-09	ATTTGCAGAGTGTGGTAATGTTGGGCTTTGAGGAGTCATAATTTATGATATCAAGAA	eudicot_PLT1-2	-699	-643
Corchorus olitorius	col_PLT1-2_1	eudicot_PLT1-2_motif1	5.78E-25	ATTTGCAGAGTGTGGGAATGCTGGGCTTTGAGGAGTCATGTATTGCTTAGAACGAGG	eudicot_PLT1-2	-918	-862
Carica papaya	cpa_PLT1-2_1	eudicot_PLT1-2_motif1	2.15E-26	ATTTGCAGAGTGTGGGAATGCTGGGCTTTGGGGAGTCATATATTGCAGTAAACGAGG	eudicot_PLT1-2	-740	-684
Chenopodium quinoa	cqu_PLT1-2_1	eudicot_PLT1-2_motif1	8.36E-14	TTTGCTGAGAGTGGGGAATGCTGGGGTTTGGGGTGTCATTTATTACACACTACGAGG	eudicot_PLT1-2	-1386	-1330
Chenopodium quinoa	cqu_PLT1-2_2	eudicot_PLT1-2_motif1	1.83E-14	TTTGCTGAGAGTGGGGAATGCTGGGGTTTGGGGTGTCATTTATTGCACTCTACGAGG	eudicot_PLT1-2	-1541	-1485
Capsella rubella	cru_PLT1-2_1	eudicot_PLT1-2_motif1	1.23E-24	ATTTGCGGAGTGTGGGAATGCTGGGCTTTGGGGAGTCATTACTCGCATTAAACGAGG	eudicot_PLT1-2	-902	-846
Capsella rubella	cru_PLT1-2_2	eudicot_PLT1-2_motif1	1.30E-23	AGTTGCGGAGTGTGGGAATGCTGGGCTTTGTGGAGTCATGAATCGCATTAAACGAGG	eudicot_PLT1-2	-1264	-1208
Cucumis sativus L.	csa_PLT1-2_1	eudicot_PLT1-2_motif1	1.42E-09	ATTTGCAGAGTGTGGTAATGTTGGGCTTTGAGGAGTCATAATTTATGATATCAAGAA	eudicot_PLT1-2	-716	-660
Daucus carota	dca_PLT1-2_1	eudicot_PLT1-2_motif1	2.81E-14	ATTTGCGTAGTGTGGGAATGCTGGACTCCTGGGGGTCAATTTTTCCACTAACCAAGA	eudicot_PLT1-2	-621	-565
Davidia involucrata	din_PLT1-2_1	eudicot_PLT1-2_motif1	1.17E-22	ATTTGGATAGTGTGGGAATGCTGGGCTTTGGGGAGTCATTTGTTACACATAACGAGG	eudicot_PLT1-2	-1182	-1126
Durio zibethinus	dzi_PLT1-2_1	eudicot_PLT1-2_motif1	6.06E-25	ATTTGCAGAGTGTGGGAATGCTGGGCTTTGAGGAGTCATGAATTGCTTAGAACGAGG	eudicot_PLT1-2	-794	-738
Durio zibethinus	dzi_PLT1-2_2	eudicot_PLT1-2_motif1	5.63E-21	TTTGCAGGAGTGTGGGAATGCTGGGCTTTGAGGAGTCATGAATTGCTTAGAACGAGG	eudicot_PLT1-2	-741	-685
Erigeron canadensis	eca_PLT1-2_1	eudicot_PLT1-2_motif1	2.59E-16	ATTTAGATAGTGTGGGAATGCTGGACTTTGGGGTGTCAATTTTTTGCAAGAACGAGG	eudicot_PLT1-2	-962	-906
Eucalyptus grandis	egr_PLT1-2_1	eudicot_PLT1-2_motif1	1.42E-19	ATTTGGTGAGTGTGGGAATGCTGGGCTTTGGGGAGTCATTAGGTGTAGAGAACGAGG	eudicot_PLT1-2	-1151	-1095
Erythranthe guttata	egut_PLT1-2_1	eudicot_PLT1-2_motif1	7.05E-15	ATTTTGCTGACGTGGAAATGCTGGGGTTTGGGGTGTCATTTTTTACACAGAACGAGG	eudicot_PLT1-2	-802	-746
Eutrema salsugineum	esa_PLT1-2_1	eudicot_PLT1-2_motif1	7.75E-27	ATTTGCAGAGTGTGGGAATGCTGGGCTTTGGGGAGTCATTAATCGCATTAAACGAGG	eudicot_PLT1-2	-865	-809
Eutrema salsugineum	esa_PLT1-2_3	eudicot_PLT1-2_motif1	4.82E-25	ATTTGCAGAGTGTGGGAATGCTGGGCTTTGAGGAGTCATGCATCGCATTAAACGAGG	eudicot_PLT1-2	-1585	-1529
Fragaria x ananassa	fan_PLT1-2_1	eudicot_PLT1-2_motif1	9.52E-22	ATTTGCAGAGTGTGGGAATGCTGGGCTTTCGGTAGTCATTTGCTGCACTCATCGAGG	eudicot_PLT1-2	-854	-798
Fragaria x ananassa	fan_PLT1-2_2	eudicot_PLT1-2_motif1	5.13E-23	ATTTGCAGAGTGTGGGAATGCTGGGCTTTCGGGAGTCATTTGCTGCACTCATCGAGG	eudicot_PLT1-2	-830	-774
Fragaria x ananassa	fan_PLT1-2_3	eudicot_PLT1-2_motif1	9.52E-22	ATTTGCAGAGTGTGGGAATGCTGGGCTTTCGGTAGTCATTTGCTGCACTCATCGAGG	eudicot_PLT1-2	-849	-793
Fragaria x ananassa	fan_PLT1-2_4	eudicot_PLT1-2_motif1	5.13E-23	ATTTGCAGAGTGTGGGAATGCTGGGCTTTCGGGAGTCATTTGCTGCACTCATCGAGG	eudicot_PLT1-2	-855	-799
Fragaria vesca	fve_PLT1-2_1	eudicot_PLT1-2_motif1	5.13E-23	ATTTGCAGAGTGTGGGAATGCTGGGCTTTCGGGAGTCATTTGCTGCACTCATCGAGG	eudicot_PLT1-2	-889	-833
Gossypium hirsutum	ghi_PLT1-2_1	eudicot_PLT1-2_motif1	1.20E-24	ATTTGCAGAGTGTGGGAATGCTGGGCTTTGAGGAGTCATGAATTGCTATGAACGAGG	eudicot_PLT1-2	-779	-723
Gossypium hirsutum	ghi_PLT1-2_2	eudicot_PLT1-2_motif1	1.95E-22	ATTTGCAGAGTGTGGGAATGCTGGGCTTTTGGGAGTCATGCATTCCTTAGAACGAGG	eudicot_PLT1-2	-546	-490
Gossypium hirsutum	ghi_PLT1-2_3	eudicot_PLT1-2_motif1	1.20E-24	ATTTGCAGAGTGTGGGAATGCTGGGCTTTGAGGAGTCATGAATTGCTATGAACGAGG	eudicot_PLT1-2	-786	-730
Gossypium hirsutum	ghi_PLT1-2_4	eudicot_PLT1-2_motif1	1.15E-21	ATTTGCAGAGTGTGGGAATGCTGGGTTTTCGGGAGTCATGCATTCCTTAGAACGAGG	eudicot_PLT1-2	-482	-426
Glycine max	gma_PLT1-2_1	eudicot_PLT1-2_motif1	7.79E-22	ATTTGTAGTGTGTGGGAATGCTGGGCTTTTGGGAGTCATTGTTTTCATAGAACGAGG	eudicot_PLT1-2	-717	-661
Glycine max	gma_PLT1-2_2	eudicot_PLT1-2_motif1	7.75E-22	ATTTGTAGTGTGTGGGAATGCTGGGCTTTTGGGAGTCATTGTTTTCACAGAACGAGG	eudicot_PLT1-2	-724	-668
Gossypium raimondii	gra_PLT1-2_1	eudicot_PLT1-2_motif1	1.20E-24	ATTTGCAGAGTGTGGGAATGCTGGGCTTTGAGGAGTCATGAATTGCTATGAACGAGG	eudicot_PLT1-2	-782	-726
Gossypium raimondii	gra_PLT1-2_2	eudicot_PLT1-2_motif1	1.15E-21	ATTTGCAGAGTGTGGGAATGCTGGGTTTTCGGGAGTCATGCATTCCTTAGAACGAGG	eudicot_PLT1-2	-499	-443
Helianthus annuus	han_PLT1-2_1	eudicot_PLT1-2_motif1	9.75E-16	ATTTAGATAGTGTGGGAATGCTGGACTTTGGGGTGTCAATTTTTTGCAAGTACGAGG	eudicot_PLT1-2	-1006	-950
Hydrangea macrophylla	hma_PLT1-2_1	eudicot_PLT1-2_motif1	2.54E-21	ATTTGAGTAGTGTGGGAATGCTGGGCTTTGAGGGTTCATTTATTGCACACTACGAGG	eudicot_PLT1-2	-1352	-1296
Lupinus albus	lal_PLT1-2_1	eudicot_PLT1-2_motif1	2.01E-19	ATTTGCAGCGTGTGAGAATGCTGGGCTTTTAGGAGTCATTGTTTTCACTTAACGAGG	eudicot_PLT1-2	-695	-639
Lupinus albus	lal_PLT1-2_2	eudicot_PLT1-2_motif1	1.05E-16	ATTTGCAGCGTGTGGAAATGTTGGGCTTTCAGGGGTCATTGTTTTCCCTTAACGAGG	eudicot_PLT1-2	-812	-756
Lupinus albus	lal_PLT1-2_5	eudicot_PLT1-2_motif1	4.50E-19	ATTTGCAGCGTATGGGAATGCTGGGGTTTTGGGAGTCATTGTTTTCATTAAACGAGG	eudicot_PLT1-2	-720	-664
Lotus japonicus	lja_PLT1-2_1	eudicot_PLT1-2_motif1	1.95E-22	ATTTACAGTGTGTGGGAATGCTGGGCTTTGGGGGGTCATTTTTTTCACAAAACGAGG	eudicot_PLT1-2	-684	-628
Lotus japonicus	lja_PLT1-2_2	eudicot_PLT1-2_motif1	1.30E-20	ATTTGTTGAGTGTGGGAATGCTGGGCTTTCGGTTGTCATTAATATCACAGAACGAGG	eudicot_PLT1-2	-1065	-1009
Lonicera japonica	lonja_PLT1-2_1	eudicot_PLT1-2_motif1	3.24E-22	ATTTGCATAGTGTGGGAATGCTGGGCTTTGGGGTGTCATTTTTTACACTTACCGAGG	eudicot_PLT1-2	-2061	-2005
Lactuca sativa	lsa_PLT1-2_1	eudicot_PLT1-2_motif1	3.37E-15	ATTTGGATAGTGTGGGGATGCTGGACTTTGGGGTGTCAATTTTTTGCAAGTACGAGG	eudicot_PLT1-2	-780	-724
Malus domestica	mdo_PLT1-2_1	eudicot_PLT1-2_motif1	9.50E-24	ATTTGCAGAGTGTGGGAATGCTGGGTTTTCGGGAGTCATTTGTTGCACTTAACGAGG	eudicot_PLT1-2	-840	-784
Malus domestica	mdo_PLT1-2_2	eudicot_PLT1-2_motif1	1.28E-21	ATTTGTAGAGTGTGGGAATGCTGGGCCTTCGGGAGTCATTTGTTGCACTTTACGAGG	eudicot_PLT1-2	-805	-749
Manihot esculenta	mes_PLT1-2_1	eudicot_PLT1-2_motif1	1.86E-26	ATTTGCAGAGTGTGGGAATGCTGGGCTTTGAGGAGTCATGTATTGCACTGAACGAGG	eudicot_PLT1-2	-759	-703
Manihot esculenta	mes_PLT1-2_2	eudicot_PLT1-2_motif1	1.86E-26	ATTTGCAGAGTGTGGGAATGCTGGGCTTTGGGGAGTCATATATTGCATTCAACGAGG	eudicot_PLT1-2	-670	-614
Medicago truncatula	mtr_PLT1-2_1	eudicot_PLT1-2_motif1	6.70E-22	ATTTGAAGAGTGTGGGAATGCTGGGCTTTGGGTAGTCATTAATATCACATAACGAGG	eudicot_PLT1-2	-593	-537
Medicago truncatula	mtr_PLT1-2_2	eudicot_PLT1-2_motif1	6.10E-18	GATTGTAGTGTGTGGGAATGCCGGGCTTTCAGGTGTCATATTTTTCACAAAACGAGG	eudicot_PLT1-2	-543	-487
Nelumbo nucifera	nnu_PLT1-2_1	eudicot_PLT1-2_motif1	1.66E-21	ATTTGCACAGAGTGGGAATGCTGGGCTTTGGGGGGTCATTTATTGCAGAGATCGAGA	eudicot_PLT1-2	-1009	-953
Nelumbo nucifera	nnu_PLT1-2_2	eudicot_PLT1-2_motif1	6.02E-21	ATTTGCAGAGAGTGGGAATGCTGGGCTTTGGGGAGTCACTTATTGCAGAGACCGAGA	eudicot_PLT1-2	-1051	-995
Nicotiana tabacum	nta_PLT1-2_1	eudicot_PLT1-2_motif1	2.03E-22	ATTTGCCTAGTGTGGGAATGCTGGGCTTTGGGGTGTCATTAATTACACATAACGAGG	eudicot_PLT1-2	-1202	-1146
Nicotiana tabacum	nta_PLT1-2_2	eudicot_PLT1-2_motif1	3.04E-20	ATTTGTGTAGTGTGGGAATGCTGGCCTTTGGGGTGTCATGTTTTACACTCCACGAGG	eudicot_PLT1-2	-1276	-1220
Nicotiana tabacum	nta_PLT1-2_3	eudicot_PLT1-2_motif1	2.02E-19	ATTTGTGTAGTGTGGGAATGCTGGCCTTTGGGGTGTCATGTTTTACGCTCCACGAGG	eudicot_PLT1-2	-1073	-1017
Nicotiana tabacum	nta_PLT1-2_4	eudicot_PLT1-2_motif1	3.77E-21	ATCTGCATAGTGTGGGAATGCTGGGCTTAGGGGTGTCATTAATTACACACAACGAGG	eudicot_PLT1-2	-855	-799
Olea europaea	oeu_PLT1-2_2	eudicot_PLT1-2_motif1	2.45E-17	ATTTTTGCAGTGTGGGGATGCTGGGTTTTTGGGGTTCATTTTTTACACAGAACGAGG	eudicot_PLT1-2	-628	-572
Olea europaea	oeu_PLT1-2_5	eudicot_PLT1-2_motif1	3.81E-19	ATTTTTGCAGTGTGCGAATGCTGGGTTTTGGGGGGTCATTATTTACACAGAACGAGG	eudicot_PLT1-2	-654	-598
Olea europaea	oeu_PLT1-2_6	eudicot_PLT1-2_motif1	5.64E-05	GATTTGTATGGTGTGGAATATCAGATTTTGAGGTGTTACTTTTTACACACAACGAGG	eudicot_PLT1-2	-11826	-11770
Olea europaea	oeu_PLT1-2_6	eudicot_PLT1-2_motif1	5.64E-05	GATTTGTATGGTGTGGAATATCAGATTTTGAGGTGTTACTTTTTACACACAACGAGG	eudicot_PLT1-2	-1192	-1136
Petunia axillaris	pax_PLT1-2_1	eudicot_PLT1-2_motif1	1.02E-10	TTTGCCCTTGTGTATGGTTGCTGGGCTTTGGGGTGTCATGAAGTACATTCAACGAGG	eudicot_PLT1-2	-989	-933
Petunia axillaris	pax_PLT1-2_1	eudicot_PLT1-2_motif1	0.00601	AAGTGTGGGGTGGGAGATTCCTATGTTTTGATGTGTAATTTTTTTAGTTTGTCAAGT	eudicot_PLT1-2	-16433	-16377
Petunia axillaris	pax_PLT1-2_2	eudicot_PLT1-2_motif1	3.59E-22	ATTTGCGTAGTGTGGGAATGCTGGGCTTTGGGGTGTCATGTATTACACTCTTCGAGG	eudicot_PLT1-2	-1041	-985
Punica granatum	pgr_PLT1-2_1	eudicot_PLT1-2_motif1	7.62E-13	TGTGAATAAGGTAGGGAATGCCGGGCTTTGGGGTGTTATGTTTTTCACAGAACGAGG	eudicot_PLT1-2	-945	-889
Punica granatum	pgr_PLT1-2_2	eudicot_PLT1-2_motif1	1.46E-19	ATGTGGGGAGTGTGGGAATGCTGGGCTTTGGGGAGTCATATGTTGAAGAGAACGAGA	eudicot_PLT1-2	-1345	-1289
Prunus persica	ppe_PLT1-2_1	eudicot_PLT1-2_motif1	2.19E-24	ATTTGCAGAGTGTGGGAATGCTGGGCTTTCGGGAGTCATTTGTTCCACTAAACGAGG	eudicot_PLT1-2	-814	-758
Pisum sativum	psa_PLT1-2_1	eudicot_PLT1-2_motif1	3.00E-05	TATATATATAATTAAATATGCCGGGCTTTCAAGTGTCATATTTTTCCTAAAACGAGG	eudicot_PLT1-2	-487	-431
Pisum sativum	psa_PLT1-2_2	eudicot_PLT1-2_motif1	1.05E-15	GATTGTAGTGTGTGGGAATGCCGGGCTTTCAGGTGTCATATTTTTGCCAAAACGAGG	eudicot_PLT1-2	-4273	-4217
Pisum sativum	psa_PLT1-2_3	eudicot_PLT1-2_motif1	3.21E-14	GATGTGCAAGTGTGGGAATGCTGGGTTTTGAGTAGTCATTAATATCACATATCGAGG	eudicot_PLT1-2	-566	-510
Papaver somniferum	pso_PLT1-2_2	eudicot_PLT1-2_motif1	1.42E-07	TGTGTGTGATAGAGGAAATGCTGGGTTTTAGGGTGTCATCTGTTGGTAAGTTCGAGC	eudicot_PLT1-2	-11362	-11306
Populus trichocarpa	ptr_PLT1-2_1	eudicot_PLT1-2_motif1	1.91E-24	ATTTGCATGGTGTGGGAATGCTGGGCTTTGGGGAGTCATATATCGCATTGAACGAGG	eudicot_PLT1-2	-813	-757
Populus trichocarpa	ptr_PLT1-2_2	eudicot_PLT1-2_motif1	5.76E-23	ATTTGCATAGTGTGGGAATGCTGGGCTATGGGGAGTCATACATTGCATTGAACGAGG	eudicot_PLT1-2	-846	-790
Quercus lobata	qlo_PLT1-2_1	eudicot_PLT1-2_motif1	7.17E-25	ATTTGCTCAGTGTGGGAATGCTGGGCTTTGGGGAGTCATTTATTGCACAGAACGAGG	eudicot_PLT1-2	-854	-798
Rosa chinensis	rch_PLT1-2_1	eudicot_PLT1-2_motif1	7.59E-24	ATTTGCAGAGTGTGGGAATGCTGGGCTTTCAGGAGTCATTTGCTGCACTAAACGAGG	eudicot_PLT1-2	-833	-777
Rhododendron simsii	rsi_PLT1-2_1	eudicot_PLT1-2_motif1	2.03E-22	ATCTGCAGAGTGTGGGAATGCTGGGCTTTGGGGTGTCATTTATTGCTTCCAACGAGG	eudicot_PLT1-2	-1342	-1286
Striga asiatica	sas_PLT1-2_1	eudicot_PLT1-2_motif1	7.32E-08	GATGAGCTAACGTGGAAGTGCTGGGATTTTGGGTGCCATTTTTAACTCATAACGAGG	eudicot_PLT1-2	-932	-876
Salix brachista	sbr_PLT1-2_1	eudicot_PLT1-2_motif1	3.14E-22	ATTTCCATGGTGTGGGAATGCTGGGCTTTGGGGAGTCATATATTTCATTTAACGAGG	eudicot_PLT1-2	-806	-750
Salix brachista	sbr_PLT1-2_2	eudicot_PLT1-2_motif1	5.08E-24	ATTTGTATAGTGTGGGAATGCTGGGCTATGGGGAGTCATTTATTGCATTGAACGAGG	eudicot_PLT1-2	-778	-722
Sechium edule	sed_PLT1-2_1	eudicot_PLT1-2_motif1	1.58E-09	ATTTGCAGAGTGTGGTAATGCTGGGCTTTGAGGAGTCATAATTGAAGTTATCGAGAA	eudicot_PLT1-2	-585	-529
Sapria himalayana	shi_PLT1-2_1	eudicot_PLT1-2_motif1	1.93E-07	TTCGTGATCATGGAAAATTGCTGGCCTCTGAGGAGCCATTTGTTACACTAAACGAGG	eudicot_PLT1-2	-3050	-2994
Solanum lycopersicum	sly_PLT1-2_1	eudicot_PLT1-2_motif1	2.03E-22	ATTTGAGTAGTGTGGGAATGCTGGGCTTTGGGGTGTCATGTATTACACTCTACGAGG	eudicot_PLT1-2	-1127	-1071
Schrenkiella parvula	spa_PLT1-2_1	eudicot_PLT1-2_motif1	2.15E-26	ATTTGCAGAGTGTGGGAATGCTGGGCTTTGGGGGGTCATTAATCGCATTAAACGAGG	eudicot_PLT1-2	-1008	-952
Schrenkiella parvula	spa_PLT1-2_2	eudicot_PLT1-2_motif1	3.03E-23	ATTTGTAGAGTGTGGGAATGCTGGGCTTTGAGGAATCATGAATCGCATTAAACGAGG	eudicot_PLT1-2	-1322	-1266
Solanum pennellii	spe_PLT1-2_1	eudicot_PLT1-2_motif1	2.03E-22	ATTTGAGTAGTGTGGGAATGCTGGGCTTTGGGGTGTCATGTATTACACTCTACGAGG	eudicot_PLT1-2	-1144	-1088
Solanum tuberosum	stu_PLT1-2_1	eudicot_PLT1-2_motif1	4.50E-19	ATTTGAGTAGTGTGGGAATGCTGGGTTTTGGGGTGTCAATTATAACACTCTACGAGG	eudicot_PLT1-2	-1373	-1317
Selenicereus undatus	sun_PLT1-2_1	eudicot_PLT1-2_motif1	1.25E-14	TATGCAGAACAGTGGGAATGCTGGACTTTGGGGGGTCATTCATTGCAAACTACGAGG	eudicot_PLT1-2	-548	-492
Trochodendron aralioides	tar_PLT1-2_1	eudicot_PLT1-2_motif1	2.92E-17	TGGTTTGCAGAGTGGGAATGCTGGGCTTTGGGGTGTCATTTATTGCACAGACCGAGA	eudicot_PLT1-2	-867	-811
Trochodendron aralioides	tar_PLT1-2_3	eudicot_PLT1-2_motif1	0.000675	ATTTGTTGGGGGGGGGAAGCCTTGCTTTCTGCCAGCTATATTCTCAACAAAGTGCCT	eudicot_PLT1-2	-9846	-9790
Tarenaya hassleriana	tha_PLT1-2_1	eudicot_PLT1-2_motif1	1.20E-24	ATTTGCAGAGTGTGCGAATGCTGGGCTTTGGGGAGTCATGAATTGCATTAAACGAGG	eudicot_PLT1-2	-794	-738
Tarenaya hassleriana	tha_PLT1-2_2	eudicot_PLT1-2_motif1	1.37E-23	ATTTGTAGGGTGTGGGAATGCTGGGCTTTGGGGGGTCATGAATTGCGTTAAACGAGG	eudicot_PLT1-2	-699	-643
Trifolium pratense	tpr_PLT1-2_1	eudicot_PLT1-2_motif1	1.02E-16	GATTGTAGTGTGTGGGAATGCCGGGCTTTCAGGTGTCACATTTTTCACAAAACGAGG	eudicot_PLT1-2	-516	-460
Trifolium pratense	tpr_PLT1-2_2	eudicot_PLT1-2_motif1	2.54E-18	ATTTAGAGAGTGTGGTAATGCTGGGCTTTAAGCAGTCATTAATTTCACATAACGAGG	eudicot_PLT1-2	-2169	-2113
Tripterygium wilfordii	twi_PLT1-2_1	eudicot_PLT1-2_motif1	5.83E-22	ATTTAAAGAGTGTGGGAATGCTGGGCTTTGGGGGGTCATATATTGCGTTATACGAGG	eudicot_PLT1-2	-706	-650
Tripterygium wilfordii	twi_PLT1-2_2	eudicot_PLT1-2_motif1	3.68E-18	ATTTAAAGAGTGTGGGAATGCTGGGCTTTTGGGGTTCATATATCGCAATATACGATG	eudicot_PLT1-2	-719	-663
Vaccinium macrocarpon	vma_PLT1-2_1	eudicot_PLT1-2_motif1	2.16E-15	GTAAGCAGAGTGTGGGAATGCTGGGCTTTGGGGTGTCATTTATTGCTGTTTTCAAAA	eudicot_PLT1-2	-1180	-1124
Vigna mungo	vmu_PLT1-2_1	eudicot_PLT1-2_motif1	7.75E-22	ATTTGTAGTGTGTGGGAATGCTGGGCTTTTGGGAGTCATTGTTTTCACAGAACGAGG	eudicot_PLT1-2	-641	-585
Vitis vinifera	vvi_PLT1-2_1	eudicot_PLT1-2_motif1	3.69E-24	ATTTGCAGAGTGTGGGAATGCTGAGCTTTGGGGAGTCATTTATTGCAGAGAACGAGG	eudicot_PLT1-2	-622	-566
Actinidia chinensis	ach_PLT1-2_1	eudicot_PLT1-2_motif11	4.12E-10	GTCCGTACACAGACATCTTTAACACATGG	eudicot_PLT1-2	-2571	-2543
Actinidia chinensis	ach_PLT1-2_2	eudicot_PLT1-2_motif11	4.95E-09	GTTCGTACACACACATCTTTAACACATGG	eudicot_PLT1-2	-2114	-2086
Actinidia chinensis	ach_PLT1-2_3	eudicot_PLT1-2_motif11	2.58E-11	GTCCGTACACAGACATCTTTAACACATGC	eudicot_PLT1-2	-2595	-2567
Arachis hypogaea	arhy_PLT1-2_1	eudicot_PLT1-2_motif11	2.10E-10	GTCCGTACCCATGCATCTTCAACACATGC	eudicot_PLT1-2	-2340	-2312
Arachis hypogaea	arhy_PLT1-2_2	eudicot_PLT1-2_motif11	1.60E-05	CACTGTACTCATACATCTTTGACACATGG	eudicot_PLT1-2	-2573	-2545
Arachis hypogaea	arhy_PLT1-2_3	eudicot_PLT1-2_motif11	2.10E-10	GTCCGTACCCATGCATCTTCAACACATGC	eudicot_PLT1-2	-2365	-2337
Brassica carinata	bca_PLT1-2_6	eudicot_PLT1-2_motif11	0.000229	GTGCGTGTGCTCAGATCCCTGAAAAATGC	eudicot_PLT1-2	-4414	-4386
Brassica carinata	bca_PLT1-2_6	eudicot_PLT1-2_motif11	0.00421	GTACGTGTGCTGAGATCTCTGAAAAAAGC	eudicot_PLT1-2	-19911	-19883
Brassica napus	bna_PLT1-2_7	eudicot_PLT1-2_motif11	0.000229	GTGCGTGTGCTCAGATCCCTGAAAAATGC	eudicot_PLT1-2	-4421	-4393
Brassica napus	bna_PLT1-2_7	eudicot_PLT1-2_motif11	0.00421	GTACGTGTGCTGAGATCTCTGAAAAAAGC	eudicot_PLT1-2	-19973	-19945
Brassica oleracea	bol_PLT1-2_2	eudicot_PLT1-2_motif11	0.0019	GTGCGTGTGCTCAGATCCCTGAAAAATAC	eudicot_PLT1-2	-4409	-4381
Beta vulgaris	bvu_PLT1-2_1	eudicot_PLT1-2_motif11	8.29E-11	GTCCGTACGCACACATCTTTAACCCATGC	eudicot_PLT1-2	-3254	-3226
Cannabis sativa	cansat_PLT1-2_1	eudicot_PLT1-2_motif11	1.67E-09	GTCCGTACACAAACTTCTTTAACACATGC	eudicot_PLT1-2	-1046	-1018
Cicer arietinum L.	car_PLT1-2_1	eudicot_PLT1-2_motif11	2.95E-08	GTCCGTACATACGCATCTTTTACACATGC	eudicot_PLT1-2	-1082	-1054
Cicer arietinum L.	car_PLT1-2_3	eudicot_PLT1-2_motif11	8.42E-06	TACCGTATTCATGCATCGTTAACACATGC	eudicot_PLT1-2	-1008	-980
Corylus avellana	cav_PLT1-2_1	eudicot_PLT1-2_motif11	6.58E-12	GTCCGTACACATGCATCTTTAACACATGC	eudicot_PLT1-2	-1087	-1059
Coffea canephora	ccan_PLT1-2_1	eudicot_PLT1-2_motif11	0.00011	GGCCATATTCATTCCTCTTTGACACATGC	eudicot_PLT1-2	-1802	-1774
Carpinus fangiana	cfa_PLT1-2_1	eudicot_PLT1-2_motif11	6.58E-12	GTCCGTACACATGCATCTTTAACACATGC	eudicot_PLT1-2	-1604	-1576
Carpinus fangiana	cfa_PLT1-2_1	eudicot_PLT1-2_motif11	6.58E-12	GTCCGTACACATGCATCTTTAACACATGC	eudicot_PLT1-2	-1116	-1088
Carya illinoinensis	cil_PLT1-2_1	eudicot_PLT1-2_motif11	6.58E-12	GTCCGTACACATGCATCTTTAACACATGC	eudicot_PLT1-2	-893	-865
Carica papaya	cpa_PLT1-2_1	eudicot_PLT1-2_motif11	6.58E-12	GTCCGTACACATGCATCTTTAACACATGC	eudicot_PLT1-2	-1014	-986
Chenopodium quinoa	cqu_PLT1-2_1	eudicot_PLT1-2_motif11	2.85E-10	GTCCGTACGCACACATCTTCAACCCATGC	eudicot_PLT1-2	-2144	-2116
Chenopodium quinoa	cqu_PLT1-2_2	eudicot_PLT1-2_motif11	2.85E-10	GTCCGTACGCACACATCTTCAACCCATGC	eudicot_PLT1-2	-2306	-2278
Davidia involucrata	din_PLT1-2_1	eudicot_PLT1-2_motif11	9.32E-09	GATCGTACACATACATCTTTAACACATGC	eudicot_PLT1-2	-1454	-1426
Durio zibethinus	dzi_PLT1-2_1	eudicot_PLT1-2_motif11	4.18E-06	GTCTGTACACACACTCCTACAACACATGC	eudicot_PLT1-2	-1031	-1003
Durio zibethinus	dzi_PLT1-2_2	eudicot_PLT1-2_motif11	2.69E-10	GTCCGTACACACACTTCTTCAACACATGC	eudicot_PLT1-2	-942	-914
Eucalyptus grandis	egr_PLT1-2_1	eudicot_PLT1-2_motif11	6.58E-12	GTCCGTACACACACATCTTTAACACATGC	eudicot_PLT1-2	-1769	-1741
Fragaria x ananassa	fan_PLT1-2_1	eudicot_PLT1-2_motif11	2.58E-11	GTCCGTACGCTCACATCTTTAACACATGC	eudicot_PLT1-2	-1160	-1132
Fragaria x ananassa	fan_PLT1-2_2	eudicot_PLT1-2_motif11	2.58E-11	GTCCGTACGCTCACATCTTTAACACATGC	eudicot_PLT1-2	-1148	-1120
Fragaria x ananassa	fan_PLT1-2_3	eudicot_PLT1-2_motif11	2.58E-11	GTCCGTACGCTCACATCTTTAACACATGC	eudicot_PLT1-2	-1156	-1128
Fragaria x ananassa	fan_PLT1-2_4	eudicot_PLT1-2_motif11	2.58E-11	GTCCGTACGCTCACATCTTTAACACATGC	eudicot_PLT1-2	-1163	-1135
Fragaria vesca	fve_PLT1-2_1	eudicot_PLT1-2_motif11	2.58E-11	GTCCGTACGCTCACATCTTTAACACATGC	eudicot_PLT1-2	-1195	-1167
Gossypium hirsutum	ghi_PLT1-2_1	eudicot_PLT1-2_motif11	5.79E-07	GTCCGTACACAGTCTTCTCCAACACATGA	eudicot_PLT1-2	-979	-951
Gossypium hirsutum	ghi_PLT1-2_3	eudicot_PLT1-2_motif11	5.79E-07	GTCCGTACACAGTCTTCTCCAACACATGA	eudicot_PLT1-2	-989	-961
Glycine max	gma_PLT1-2_1	eudicot_PLT1-2_motif11	1.10E-07	TACCGTACTCATGCATCTTTAACACATGC	eudicot_PLT1-2	-1011	-983
Glycine max	gma_PLT1-2_2	eudicot_PLT1-2_motif11	1.97E-09	GACCGTACTCATGCATCTTTAACACATGC	eudicot_PLT1-2	-1006	-978
Gossypium raimondii	gra_PLT1-2_1	eudicot_PLT1-2_motif11	5.79E-07	GTCCGTACACAGTCTTCTCCAACACATGA	eudicot_PLT1-2	-984	-956
Hydrangea macrophylla	hma_PLT1-2_1	eudicot_PLT1-2_motif11	5.96E-08	GTCCGTACACATTCATCTTTTACACATGT	eudicot_PLT1-2	-2617	-2589
Lupinus albus	lal_PLT1-2_5	eudicot_PLT1-2_motif11	0.00335	GACCATACCCATGCATGTTCAAAACATGG	eudicot_PLT1-2	-975	-947
Lotus japonicus	lja_PLT1-2_2	eudicot_PLT1-2_motif11	6.58E-12	GTCCGTACACATGCATCTTTAACACATGC	eudicot_PLT1-2	-1292	-1264
Lonicera japonica	lonja_PLT1-2_1	eudicot_PLT1-2_motif11	6.58E-12	GTCCGTACACACACATCTTTAACACATGC	eudicot_PLT1-2	-3368	-3340
Malus domestica	mdo_PLT1-2_1	eudicot_PLT1-2_motif11	9.57E-09	GTCCGTACACTCACGTCTTTTACACATGC	eudicot_PLT1-2	-1127	-1099
Manihot esculenta	mes_PLT1-2_1	eudicot_PLT1-2_motif11	6.58E-12	GTCCGTACACATGCATCTTTAACACATGC	eudicot_PLT1-2	-974	-946
Manihot esculenta	mes_PLT1-2_2	eudicot_PLT1-2_motif11	6.58E-12	GTCCGTACACATGCATCTTTAACACATGC	eudicot_PLT1-2	-865	-837
Medicago truncatula	mtr_PLT1-2_1	eudicot_PLT1-2_motif11	6.06E-09	GTCCGTACACATGCATCTTTACCACATGA	eudicot_PLT1-2	-2208	-2180
Medicago truncatula	mtr_PLT1-2_2	eudicot_PLT1-2_motif11	2.65E-06	GACGGTATTCATGCATCGTTAACACATGC	eudicot_PLT1-2	-1730	-1702
Olea europaea	oeu_PLT1-2_2	eudicot_PLT1-2_motif11	4.80E-05	GTCCGTACGCATTTATCTTCAACACGAGG	eudicot_PLT1-2	-848	-820
Olea europaea	oeu_PLT1-2_5	eudicot_PLT1-2_motif11	0.000207	GTCCGTACACATTTATCATCAACACGTTC	eudicot_PLT1-2	-896	-868
Olea europaea	oeu_PLT1-2_6	eudicot_PLT1-2_motif11	5.98E-06	GTCCGTACACATTTATCTTTAACACACGC	eudicot_PLT1-2	-12012	-11984
Olea europaea	oeu_PLT1-2_6	eudicot_PLT1-2_motif11	5.98E-06	GTCCGTACACATTTATCTTTAACACACGC	eudicot_PLT1-2	-1378	-1350
Punica granatum	pgr_PLT1-2_2	eudicot_PLT1-2_motif11	5.87E-10	GTCCGTACAAATACATCTTTAACACATGC	eudicot_PLT1-2	-1726	-1698
Prunus persica	ppe_PLT1-2_1	eudicot_PLT1-2_motif11	1.31E-11	GTCCGTACACTCACATCTTTAACACATGC	eudicot_PLT1-2	-1152	-1124
Pisum sativum	psa_PLT1-2_2	eudicot_PLT1-2_motif11	2.65E-06	GACGGTATTCATGCATCGTTAACACATGC	eudicot_PLT1-2	-4500	-4472
Pisum sativum	psa_PLT1-2_3	eudicot_PLT1-2_motif11	1.68E-09	GTCCGTACACATTCATCTTTAATACATGC	eudicot_PLT1-2	-18120	-18092
Populus trichocarpa	ptr_PLT1-2_2	eudicot_PLT1-2_motif11	6.58E-12	GTCCGTACACATGCATCTTTAACACATGC	eudicot_PLT1-2	-1065	-1037
Quercus lobata	qlo_PLT1-2_1	eudicot_PLT1-2_motif11	6.58E-12	GTCCGTACACATGCATCTTTAACACATGC	eudicot_PLT1-2	-1074	-1046
Rosa chinensis	rch_PLT1-2_1	eudicot_PLT1-2_motif11	1.31E-11	GTCCGTACACTCACATCTTTAACACATGC	eudicot_PLT1-2	-1164	-1136
Striga asiatica	sas_PLT1-2_1	eudicot_PLT1-2_motif11	4.72E-07	GTCCGTACACATTTAGCTTCAACACATGC	eudicot_PLT1-2	-2099	-2071
Salix brachista	sbr_PLT1-2_2	eudicot_PLT1-2_motif11	6.58E-12	GTCCGTACACATGCATCTTTAACACATGC	eudicot_PLT1-2	-1026	-998
Trochodendron aralioides	tar_PLT1-2_2	eudicot_PLT1-2_motif11	0.00756	GGGTGGAGCCTCAGGCCCTCAACCCATGC	eudicot_PLT1-2	-9779	-9751
Trochodendron aralioides	tar_PLT1-2_3	eudicot_PLT1-2_motif11	0.00756	GGGTGGAGCCTCAGGCCCTCAACCCATGC	eudicot_PLT1-2	-6365	-6337
Trifolium pratense	tpr_PLT1-2_1	eudicot_PLT1-2_motif11	2.65E-06	GACGGTATTCATGCATCGTTAACACATGC	eudicot_PLT1-2	-1614	-1586
Trifolium pratense	tpr_PLT1-2_2	eudicot_PLT1-2_motif11	4.54E-10	ATCCGTACACATGCATCTTTAACACATGC	eudicot_PLT1-2	-3020	-2992
Vaccinium macrocarpon	vma_PLT1-2_1	eudicot_PLT1-2_motif11	4.29E-09	GTCCGTACATACACGTCTTTAACACATGC	eudicot_PLT1-2	-1706	-1678
Vigna mungo	vmu_PLT1-2_1	eudicot_PLT1-2_motif11	1.97E-09	GACCGTACTCATGCATCTTTAACACATGC	eudicot_PLT1-2	-917	-889
Vitis vinifera	vvi_PLT1-2_1	eudicot_PLT1-2_motif11	6.58E-12	GTCCGTACACATACATCTTTAACACATGC	eudicot_PLT1-2	-862	-834
Aethionema arabicum	aar_PLT1-2_2	eudicot_PLT1-2_motif14	1.54E-05	ACTCGGGGATCTACAAACA	eudicot_PLT1-2	-1086	-1068
Acer truncatum	acertr_PLT1-2_1	eudicot_PLT1-2_motif14	2.38E-06	ACTCGGGGATCTACAAATT	eudicot_PLT1-2	-862	-844
Actinidia chinensis	ach_PLT1-2_2	eudicot_PLT1-2_motif14	0.00702	ACTCGGGGATCTCCAAAAG	eudicot_PLT1-2	-2082	-2064
Actinidia chinensis	ach_PLT1-2_3	eudicot_PLT1-2_motif14	0.00702	ACTCGGGGATCTCCAAAAG	eudicot_PLT1-2	-2563	-2545
Arabidopsis lyrata	aly_PLT1-2_1	eudicot_PLT1-2_motif14	4.43E-06	ACTCGGGGATCTACAATTA	eudicot_PLT1-2	-1080	-1062
Arachis hypogaea	arhy_PLT1-2_1	eudicot_PLT1-2_motif14	1.53E-06	ACTCGGGGATCCACAAATT	eudicot_PLT1-2	-2308	-2290
Arachis hypogaea	arhy_PLT1-2_2	eudicot_PLT1-2_motif14	3.07E-06	ACTCGGGGATCCACAATTT	eudicot_PLT1-2	-2541	-2523
Arachis hypogaea	arhy_PLT1-2_3	eudicot_PLT1-2_motif14	1.53E-06	ACTCGGGGATCCACAAATT	eudicot_PLT1-2	-2333	-2315
Arachis hypogaea	arhy_PLT1-2_4	eudicot_PLT1-2_motif14	6.40E-05	ATTCGGGGATCCACAATTT	eudicot_PLT1-2	-2332	-2314
Arabidopsis thaliana	ath_PLT1-2_1	eudicot_PLT1-2_motif14	2.98E-06	ACTCGGGGATCTACAAATA	eudicot_PLT1-2	-1091	-1073
Arabidopsis thaliana	ath_PLT1-2_2	eudicot_PLT1-2_motif14	0.000446	ATTCGGGGATCTACAATAA	eudicot_PLT1-2	-1595	-1577
Brassica carinata	bca_PLT1-2_1	eudicot_PLT1-2_motif14	2.98E-06	ACTCGGGGATCTACAAATA	eudicot_PLT1-2	-1401	-1383
Brassica carinata	bca_PLT1-2_2	eudicot_PLT1-2_motif14	0.00148	ATTCGGGGATCTACAACAT	eudicot_PLT1-2	-1575	-1557
Brassica carinata	bca_PLT1-2_4	eudicot_PLT1-2_motif14	2.98E-06	ACTCGGGGATCTACAAATA	eudicot_PLT1-2	-1014	-996
Brassica carinata	bca_PLT1-2_5	eudicot_PLT1-2_motif14	0.000306	ACTCTGGGGTCTACAAATA	eudicot_PLT1-2	-1158	-1140
Brassica carinata	bca_PLT1-2_6	eudicot_PLT1-2_motif14	0.00197	ACTACCGGATCCACAAAGA	eudicot_PLT1-2	-10660	-10642
Brassica carinata	bca_PLT1-2_6	eudicot_PLT1-2_motif14	0.00289	ATTCTGGGATCTACAATAA	eudicot_PLT1-2	-14339	-14321
Brassica carinata	bca_PLT1-2_7	eudicot_PLT1-2_motif14	2.98E-06	ACTCGGGGATCTACAAATA	eudicot_PLT1-2	-1273	-1255
Brassica carinata	bca_PLT1-2_8	eudicot_PLT1-2_motif14	0.000343	ATTCGGGGATCTACAATAT	eudicot_PLT1-2	-1813	-1795
Brassica napus	bna_PLT1-2_1	eudicot_PLT1-2_motif14	0.000343	ATTCGGGGATCTACAATAT	eudicot_PLT1-2	-1697	-1679
Brassica napus	bna_PLT1-2_2	eudicot_PLT1-2_motif14	2.98E-06	ACTCGGGGATCTACAAATA	eudicot_PLT1-2	-1988	-1970
Brassica napus	bna_PLT1-2_3	eudicot_PLT1-2_motif14	0.0028	ATTCGGGGATGTACAATAA	eudicot_PLT1-2	-9507	-9489
Brassica napus	bna_PLT1-2_4	eudicot_PLT1-2_motif14	2.98E-06	ACTCGGGGATCTACAAATA	eudicot_PLT1-2	-1337	-1319
Brassica napus	bna_PLT1-2_5	eudicot_PLT1-2_motif14	0.000343	ATTCGGGGATCTACAATAT	eudicot_PLT1-2	-1812	-1794
Brassica napus	bna_PLT1-2_6	eudicot_PLT1-2_motif14	0.000306	ACTCTGGGGTCTACAAATA	eudicot_PLT1-2	-2145	-2127
Brassica napus	bna_PLT1-2_7	eudicot_PLT1-2_motif14	0.00197	ACTACCGGATCCACAAAGA	eudicot_PLT1-2	-10670	-10652
Brassica napus	bna_PLT1-2_7	eudicot_PLT1-2_motif14	0.00289	ATTCTGGGATCTACAATAA	eudicot_PLT1-2	-14348	-14330
Brassica napus	bna_PLT1-2_8	eudicot_PLT1-2_motif14	2.98E-06	ACTCGGGGATCTACAAATA	eudicot_PLT1-2	-1269	-1251
Brassica oleracea	bol_PLT1-2_1	eudicot_PLT1-2_motif14	0.000343	ATTCGGGGATCTACAATAT	eudicot_PLT1-2	-1534	-1516
Brassica oleracea	bol_PLT1-2_2	eudicot_PLT1-2_motif14	0.00289	ATTCTGGGATCTACAATAA	eudicot_PLT1-2	-14305	-14287
Brassica oleracea	bol_PLT1-2_2	eudicot_PLT1-2_motif14	0.00197	ACTACCGGATCCACAAAGA	eudicot_PLT1-2	-10629	-10611
Brassica oleracea	bol_PLT1-2_3	eudicot_PLT1-2_motif14	2.98E-06	ACTCGGGGATCTACAAATA	eudicot_PLT1-2	-1269	-1251
Brassica rapa	bra_PLT1-2_1	eudicot_PLT1-2_motif14	0.000343	ATTCGGGGATCTACAATAT	eudicot_PLT1-2	-1729	-1711
Brassica rapa	bra_PLT1-2_2	eudicot_PLT1-2_motif14	2.98E-06	ACTCGGGGATCTACAAATA	eudicot_PLT1-2	-2721	-2703
Brassica rapa	bra_PLT1-2_3	eudicot_PLT1-2_motif14	2.98E-06	ACTCGGGGATCTACAAATA	eudicot_PLT1-2	-1635	-1617
Beta vulgaris	bvu_PLT1-2_1	eudicot_PLT1-2_motif14	3.40E-06	ACTCGGGGATCTACAATTT	eudicot_PLT1-2	-3220	-3202
Cannabis sativa	cansat_PLT1-2_1	eudicot_PLT1-2_motif14	4.25E-05	ACTCGGGGATCCACAATTG	eudicot_PLT1-2	-1009	-991
Cicer arietinum L.	car_PLT1-2_1	eudicot_PLT1-2_motif14	1.53E-06	ACTCGGGGATCCACAAATT	eudicot_PLT1-2	-1050	-1032
Corylus avellana	cav_PLT1-2_1	eudicot_PLT1-2_motif14	1.53E-06	ACTCGGGGATCCACAAATT	eudicot_PLT1-2	-1055	-1037
Citrus clementina	ccl_PLT1-2_1	eudicot_PLT1-2_motif14	1.85E-05	ACTCGGGGATCTACGAATT	eudicot_PLT1-2	-911	-893
Carpinus fangiana	cfa_PLT1-2_1	eudicot_PLT1-2_motif14	1.53E-06	ACTCGGGGATCCACAAATT	eudicot_PLT1-2	-1572	-1554
Carpinus fangiana	cfa_PLT1-2_1	eudicot_PLT1-2_motif14	1.53E-06	ACTCGGGGATCCACAAATT	eudicot_PLT1-2	-1084	-1066
Cardamine hirsuta	chi_PLT1-2_1	eudicot_PLT1-2_motif14	2.98E-06	ACTCGGGGATCTACAAATA	eudicot_PLT1-2	-1142	-1124
Carya illinoinensis	cil_PLT1-2_1	eudicot_PLT1-2_motif14	1.53E-06	ACTCGGGGATCCACAAATT	eudicot_PLT1-2	-861	-843
Corchorus olitorius	col_PLT1-2_1	eudicot_PLT1-2_motif14	1.05E-05	ACTCGGGGATCTACAAAAA	eudicot_PLT1-2	-1113	-1095
Carica papaya	cpa_PLT1-2_1	eudicot_PLT1-2_motif14	1.54E-05	ACTCGGGGATCTACAAACA	eudicot_PLT1-2	-981	-963
Chenopodium quinoa	cqu_PLT1-2_1	eudicot_PLT1-2_motif14	3.40E-06	ACTCGGGGATCTACAATTT	eudicot_PLT1-2	-2110	-2092
Chenopodium quinoa	cqu_PLT1-2_2	eudicot_PLT1-2_motif14	3.40E-06	ACTCGGGGATCTACAATTT	eudicot_PLT1-2	-2272	-2254
Capsella rubella	cru_PLT1-2_1	eudicot_PLT1-2_motif14	0.000491	TCTCGGGGATCTACAAATA	eudicot_PLT1-2	-1161	-1143
Daucus carota	dca_PLT1-2_1	eudicot_PLT1-2_motif14	0.00218	GCTCGGGGATCCACAGCTA	eudicot_PLT1-2	-1360	-1342
Davidia involucrata	din_PLT1-2_1	eudicot_PLT1-2_motif14	2.38E-06	ACTCGGGGATCTACAAATT	eudicot_PLT1-2	-1422	-1404
Durio zibethinus	dzi_PLT1-2_1	eudicot_PLT1-2_motif14	0.00181	ACACGGGGATCTACAAAAA	eudicot_PLT1-2	-989	-971
Eucalyptus grandis	egr_PLT1-2_1	eudicot_PLT1-2_motif14	0.000285	ACTCGGGGATCAACAAATT	eudicot_PLT1-2	-1737	-1719
Eutrema salsugineum	esa_PLT1-2_1	eudicot_PLT1-2_motif14	2.98E-06	ACTCGGGGATCTACAAATA	eudicot_PLT1-2	-1092	-1074
Eutrema salsugineum	esa_PLT1-2_3	eudicot_PLT1-2_motif14	3.00E-04	ACTCGGGGATGTACAATAA	eudicot_PLT1-2	-1918	-1900
Fragaria x ananassa	fan_PLT1-2_1	eudicot_PLT1-2_motif14	3.07E-06	ACTCGGGGATCCACAATTT	eudicot_PLT1-2	-1127	-1109
Fragaria x ananassa	fan_PLT1-2_2	eudicot_PLT1-2_motif14	3.95E-05	ACTGGGGGATCCACAATTT	eudicot_PLT1-2	-1113	-1095
Fragaria x ananassa	fan_PLT1-2_3	eudicot_PLT1-2_motif14	3.07E-06	ACTCGGGGATCCACAATTT	eudicot_PLT1-2	-1123	-1105
Fragaria x ananassa	fan_PLT1-2_4	eudicot_PLT1-2_motif14	3.07E-06	ACTCGGGGATCCACAATTT	eudicot_PLT1-2	-1128	-1110
Fragaria vesca	fve_PLT1-2_1	eudicot_PLT1-2_motif14	3.07E-06	ACTCGGGGATCCACAATTT	eudicot_PLT1-2	-1162	-1144
Gossypium hirsutum	ghi_PLT1-2_1	eudicot_PLT1-2_motif14	0.00197	AGTCGGGGATCTACAAAAA	eudicot_PLT1-2	-934	-916
Gossypium hirsutum	ghi_PLT1-2_3	eudicot_PLT1-2_motif14	1.05E-05	ACTCGGGGATCTACAAAAA	eudicot_PLT1-2	-944	-926
Glycine max	gma_PLT1-2_1	eudicot_PLT1-2_motif14	0.00292	ACTCGGGGATCCATAGATT	eudicot_PLT1-2	-979	-961
Glycine max	gma_PLT1-2_2	eudicot_PLT1-2_motif14	0.00292	ACTCGGGGATCCATAGATT	eudicot_PLT1-2	-974	-956
Gossypium raimondii	gra_PLT1-2_1	eudicot_PLT1-2_motif14	9.17E-05	ACTAGGGGATCTACAAAAA	eudicot_PLT1-2	-939	-921
Lupinus albus	lal_PLT1-2_5	eudicot_PLT1-2_motif14	1.13E-05	ACTAGGGGATCTACAAATT	eudicot_PLT1-2	-943	-925
Lotus japonicus	lja_PLT1-2_2	eudicot_PLT1-2_motif14	1.53E-06	ACTCGGGGATCCACAAATT	eudicot_PLT1-2	-1260	-1242
Lonicera japonica	lonja_PLT1-2_1	eudicot_PLT1-2_motif14	0.000333	ACTCTGGGATCCACATATT	eudicot_PLT1-2	-3333	-3315
Malus domestica	mdo_PLT1-2_1	eudicot_PLT1-2_motif14	1.53E-06	ACTCGGGGATCCACAAATT	eudicot_PLT1-2	-1095	-1077
Malus domestica	mdo_PLT1-2_2	eudicot_PLT1-2_motif14	6.41E-06	ACTCGGGGATCCACAAACT	eudicot_PLT1-2	-1039	-1021
Manihot esculenta	mes_PLT1-2_1	eudicot_PLT1-2_motif14	2.38E-06	ACTCGGGGATCTACAAATT	eudicot_PLT1-2	-941	-923
Manihot esculenta	mes_PLT1-2_2	eudicot_PLT1-2_motif14	2.38E-06	ACTCGGGGATCTACAAATT	eudicot_PLT1-2	-832	-814
Medicago truncatula	mtr_PLT1-2_1	eudicot_PLT1-2_motif14	1.53E-06	ACTCGGGGATCCACAAATT	eudicot_PLT1-2	-2176	-2158
Olea europaea	oeu_PLT1-2_2	eudicot_PLT1-2_motif14	0.00546	ACGAGGGGATCCACAGACT	eudicot_PLT1-2	-825	-807
Olea europaea	oeu_PLT1-2_5	eudicot_PLT1-2_motif14	0.000156	ACTCGGGGATCCACAGACT	eudicot_PLT1-2	-858	-840
Olea europaea	oeu_PLT1-2_6	eudicot_PLT1-2_motif14	0.00898	AATCGGGGATCTACAAACG	eudicot_PLT1-2	-11977	-11959
Olea europaea	oeu_PLT1-2_6	eudicot_PLT1-2_motif14	0.00898	AATCGGGGATCTACAAACG	eudicot_PLT1-2	-1343	-1325
Punica granatum	pgr_PLT1-2_2	eudicot_PLT1-2_motif14	1.85E-05	ACTCGGGGATCTACGAATT	eudicot_PLT1-2	-1694	-1676
Prunus persica	ppe_PLT1-2_1	eudicot_PLT1-2_motif14	8.10E-06	ACTCGGGGATCCACAAAAA	eudicot_PLT1-2	-1120	-1102
Pisum sativum	psa_PLT1-2_3	eudicot_PLT1-2_motif14	1.53E-06	ACTCGGGGATCCACAAATT	eudicot_PLT1-2	-18088	-18070
Populus trichocarpa	ptr_PLT1-2_1	eudicot_PLT1-2_motif14	0.00292	ACTCGGAGATCCACAGATT	eudicot_PLT1-2	-1190	-1172
Populus trichocarpa	ptr_PLT1-2_2	eudicot_PLT1-2_motif14	1.53E-06	ACTCGGGGATCCACAAATT	eudicot_PLT1-2	-1032	-1014
Quercus lobata	qlo_PLT1-2_1	eudicot_PLT1-2_motif14	1.53E-06	ACTCGGGGATCCACAAATT	eudicot_PLT1-2	-1042	-1024
Rosa chinensis	rch_PLT1-2_1	eudicot_PLT1-2_motif14	3.07E-06	ACTCGGGGATCCACAATTT	eudicot_PLT1-2	-1131	-1113
Rhododendron simsii	rsi_PLT1-2_1	eudicot_PLT1-2_motif14	4.71E-06	ACTCGGGGATCCACAAAAT	eudicot_PLT1-2	-2359	-2341
Salix brachista	sbr_PLT1-2_2	eudicot_PLT1-2_motif14	1.53E-06	ACTCGGGGATCCACAAATT	eudicot_PLT1-2	-993	-975
Simmondsia chinensis	sci_PLT1-2_1	eudicot_PLT1-2_motif14	3.40E-06	ACTCGGGGATCTACAATTT	eudicot_PLT1-2	-6116	-6098
Schrenkiella parvula	spa_PLT1-2_1	eudicot_PLT1-2_motif14	2.96E-05	ACCCGGGGATCTACAAATA	eudicot_PLT1-2	-1223	-1205
Selenicereus undatus	sun_PLT1-2_1	eudicot_PLT1-2_motif14	0.000211	ACTCGGGGATCGACGATTT	eudicot_PLT1-2	-2889	-2871
Tarenaya hassleriana	tha_PLT1-2_1	eudicot_PLT1-2_motif14	0.000752	ACCCGGGGATCTACAACAT	eudicot_PLT1-2	-1012	-994
Trifolium pratense	tpr_PLT1-2_2	eudicot_PLT1-2_motif14	0.000108	GCTAGGGGATCCACAAATT	eudicot_PLT1-2	-2988	-2970
Tripterygium wilfordii	twi_PLT1-2_1	eudicot_PLT1-2_motif14	2.38E-06	ACTCGGGGATCTACAAATT	eudicot_PLT1-2	-837	-819
Tripterygium wilfordii	twi_PLT1-2_2	eudicot_PLT1-2_motif14	9.29E-06	ACTCGGGGATCTACAAACT	eudicot_PLT1-2	-907	-889
Vaccinium macrocarpon	vma_PLT1-2_1	eudicot_PLT1-2_motif14	4.71E-06	ACTCGGGGATCCACAAAAT	eudicot_PLT1-2	-1674	-1656
Vitis vinifera	vvi_PLT1-2_1	eudicot_PLT1-2_motif14	2.38E-06	ACTCGGGGATCTACAAATT	eudicot_PLT1-2	-830	-812
Aethionema arabicum	aar_PLT1-2_1	eudicot_PLT1-2_motif2	1.52E-11	TGTTGCGAGACGACACGAGCACTTTTCCGGCGATTGCTCCA	eudicot_PLT1-2	-5634	-5594
Aethionema arabicum	aar_PLT1-2_2	eudicot_PLT1-2_motif2	1.34E-17	CATCTCGAGGAGACACGAGCACTTTTCCGGCGATTCCTCCC	eudicot_PLT1-2	-4927	-4887
Acer truncatum	acertr_PLT1-2_1	eudicot_PLT1-2_motif2	8.23E-18	CATTTCGAGGCGACACGAGCACTTTCCCGGCGTTTCCTCTT	eudicot_PLT1-2	-3246	-3206
Actinidia chinensis	ach_PLT1-2_1	eudicot_PLT1-2_motif2	7.39E-15	TATTTCGAGGAGACACGAGCATTTTCCCGGCATTGCCTCCC	eudicot_PLT1-2	-8991	-8951
Actinidia chinensis	ach_PLT1-2_2	eudicot_PLT1-2_motif2	3.38E-13	TATTTCGAGGAGACACGACCATTTTCCCGGCATTGCCTCCC	eudicot_PLT1-2	-5554	-5514
Arabidopsis lyrata	aly_PLT1-2_1	eudicot_PLT1-2_motif2	5.40E-19	CATCTCGAGGCGACACGAGCACTTTTCCGGCGATTCCTCCC	eudicot_PLT1-2	-14884	-14844
Arabidopsis lyrata	aly_PLT1-2_2	eudicot_PLT1-2_motif2	3.92E-18	CATCTCGAGGCGACACGAGCACTTTTCCGGCTATTCCTCCC	eudicot_PLT1-2	-6424	-6384
Arachis hypogaea	arhy_PLT1-2_2	eudicot_PLT1-2_motif2	2.22E-17	CATTTCGAGGCGACACGAGCACTTTTCCGCCATTTCCTCCC	eudicot_PLT1-2	-4226	-4186
Arachis hypogaea	arhy_PLT1-2_4	eudicot_PLT1-2_motif2	2.22E-17	CATTTCGAGGCGACACGAGCACTTTTCCGCCATTTCCTCCC	eudicot_PLT1-2	-5772	-5732
Arabidopsis thaliana	ath_PLT1-2_1	eudicot_PLT1-2_motif2	5.40E-19	CATCTCGAGGCGACACGAGCACTTTTCCGGCGATTCCTCCC	eudicot_PLT1-2	-15844	-15804
Arabidopsis thaliana	ath_PLT1-2_2	eudicot_PLT1-2_motif2	3.92E-18	CATCTCGAGGCGACACGAGCACTTTTCCGGCTATTCCTCCC	eudicot_PLT1-2	-4859	-4819
Brassica carinata	bca_PLT1-2_2	eudicot_PLT1-2_motif2	3.92E-18	CATCTCGAGGCGACACGAGCACTTTTCCGGCTATTCCTCCC	eudicot_PLT1-2	-12458	-12418
Brassica carinata	bca_PLT1-2_4	eudicot_PLT1-2_motif2	2.84E-19	CATCTCGAGGCGACACGAGCACTTTCCCGGCGATTCCTCCC	eudicot_PLT1-2	-19008	-18968
Brassica napus	bna_PLT1-2_1	eudicot_PLT1-2_motif2	3.92E-18	CATCTCGAGGCGACACGAGCACTTTTCCGGCTATTCCTCCC	eudicot_PLT1-2	-17232	-17192
Brassica napus	bna_PLT1-2_4	eudicot_PLT1-2_motif2	2.75E-18	CATCTCGAGGCGACACGAGCACTTTCCCGGCGATTCCTCCT	eudicot_PLT1-2	-7191	-7151
Brassica oleracea	bol_PLT1-2_1	eudicot_PLT1-2_motif2	3.92E-18	CATCTCGAGGCGACACGAGCACTTTTCCGGCTATTCCTCCC	eudicot_PLT1-2	-11218	-11178
Brassica rapa	bra_PLT1-2_1	eudicot_PLT1-2_motif2	3.92E-18	CATCTCGAGGCGACACGAGCACTTTTCCGGCTATTCCTCCC	eudicot_PLT1-2	-13660	-13620
Brassica rapa	bra_PLT1-2_3	eudicot_PLT1-2_motif2	2.75E-18	CATCTCGAGGCGACACGAGCACTTTCCCGGCGATTCCTCCT	eudicot_PLT1-2	-7673	-7633
Cannabis sativa	cansat_PLT1-2_1	eudicot_PLT1-2_motif2	6.81E-20	CATTTCGAGGCGACACGAGCACTTTCCCGGCGTTTCCTCCC	eudicot_PLT1-2	-3868	-3828
Cicer arietinum L.	car_PLT1-2_1	eudicot_PLT1-2_motif2	7.26E-08	AATTTCCACGTGACACGAACACTTTCCCGACGTTTCTTTCC	eudicot_PLT1-2	-6448	-6408
Cicer arietinum L.	car_PLT1-2_3	eudicot_PLT1-2_motif2	1.05E-11	CATTTCGAGGCGACACGAGCACTTTCCCCGGCATTTCCTCC	eudicot_PLT1-2	-6782	-6742
Corylus avellana	cav_PLT1-2_1	eudicot_PLT1-2_motif2	3.21E-17	CAGTTCGAGGCGACACGAGCACTTTCCCGGCGGTTCCTCCC	eudicot_PLT1-2	-3898	-3858
Coffea canephora	ccan_PLT1-2_1	eudicot_PLT1-2_motif2	4.12E-14	TATCTCGAGGTGACACGAGCACTTTCCCGGCGTTATCTCCC	eudicot_PLT1-2	-5450	-5410
Citrus clementina	ccl_PLT1-2_1	eudicot_PLT1-2_motif2	2.26E-15	CACTTCAAGGCGACACGAGCACTTTCCCGGCGTTTCCTCCT	eudicot_PLT1-2	-3594	-3554
Carpinus fangiana	cfa_PLT1-2_1	eudicot_PLT1-2_motif2	6.14E-19	CATTTCGAGGCGACACGAGCACTTTCCCGGCGGTTCCTCCC	eudicot_PLT1-2	-4471	-4431
Cardamine hirsuta	chi_PLT1-2_1	eudicot_PLT1-2_motif2	5.40E-19	CATCTCGAGGCGACACGAGCACTTTTCCGGCGATTCCTCCC	eudicot_PLT1-2	-7645	-7605
Cardamine hirsuta	chi_PLT1-2_2	eudicot_PLT1-2_motif2	3.73E-17	CATTTCGAGGCGACACGAGCACTTTTCCGGCTCTTCCTCCC	eudicot_PLT1-2	-4427	-4387
Carya illinoinensis	cil_PLT1-2_1	eudicot_PLT1-2_motif2	6.03E-14	CATTTCGAGGCGGCACGAGCACTTTCCCGGCATTTCGTCTA	eudicot_PLT1-2	-3245	-3205
Citrullus lanatus	cla_PLT1-2_1	eudicot_PLT1-2_motif2	2.67E-16	GGATTCGAGGCGACACGAGCACTTTCCCGGCGATTCCTCCC	eudicot_PLT1-2	-6520	-6480
Cucumis melo	cme_PLT1-2_1	eudicot_PLT1-2_motif2	2.67E-16	GGATTCGAGGCGACACGAGCACTTTCCCGGCGATTCCTCCC	eudicot_PLT1-2	-7973	-7933
Corchorus olitorius	col_PLT1-2_1	eudicot_PLT1-2_motif2	8.42E-07	CATATCGAGGCGACACGAGCACTTTCTCCCCCGGCGATTCC	eudicot_PLT1-2	-4413	-4373
Carica papaya	cpa_PLT1-2_1	eudicot_PLT1-2_motif2	5.52E-15	TATTTCGAGGCGACACGAGCATTTCTCCGGCGTTTCTTCCC	eudicot_PLT1-2	-4059	-4019
Chenopodium quinoa	cqu_PLT1-2_1	eudicot_PLT1-2_motif2	6.72E-16	TGTTTCGAGGCGACACGAGCAATTCCCCGGCGTTTCCTCCC	eudicot_PLT1-2	-6029	-5989
Chenopodium quinoa	cqu_PLT1-2_2	eudicot_PLT1-2_motif2	2.23E-15	TATTTCGAGGCGACACGAGCAATTCCTCGGCGTTTCCTCCC	eudicot_PLT1-2	-5822	-5782
Capsella rubella	cru_PLT1-2_1	eudicot_PLT1-2_motif2	5.40E-19	CATCTCGAGGCGACACGAGCACTTTTCCGGCGATTCCTCCC	eudicot_PLT1-2	-5980	-5940
Capsella rubella	cru_PLT1-2_2	eudicot_PLT1-2_motif2	2.38E-16	CATCTCGAGGCGACACGGGCACTTTTCCGGCTATTCCTCCC	eudicot_PLT1-2	-4597	-4557
Cucumis sativus L.	csa_PLT1-2_1	eudicot_PLT1-2_motif2	2.67E-16	GGATTCGAGGCGACACGAGCACTTTCCCGGCGATTCCTCCC	eudicot_PLT1-2	-5165	-5125
Daucus carota	dca_PLT1-2_1	eudicot_PLT1-2_motif2	2.00E-09	CATCTCGAGGCAACGCGAGCACTTTCCGGCGATGTCCTCTC	eudicot_PLT1-2	-8601	-8561
Davidia involucrata	din_PLT1-2_1	eudicot_PLT1-2_motif2	4.72E-19	CATTTCGAGGCGACACGAGCACTTTCCCGGCGTTCCCTCCC	eudicot_PLT1-2	-4902	-4862
Durio zibethinus	dzi_PLT1-2_1	eudicot_PLT1-2_motif2	2.02E-18	CATTTCGAGGCGACACGAGCACTTTCCCGGTGATTCCTCCC	eudicot_PLT1-2	-5676	-5636
Durio zibethinus	dzi_PLT1-2_2	eudicot_PLT1-2_motif2	5.00E-12	CATTTTGAGGCGACACAAGTACTTTCCCGTTAATTCCTCCC	eudicot_PLT1-2	-3950	-3910
Erigeron canadensis	eca_PLT1-2_1	eudicot_PLT1-2_motif2	1.83E-09	TGCTTCGAGGCAACACGAGCTCTTCCCCGGCGTTGCCTTCA	eudicot_PLT1-2	-10595	-10555
Eucalyptus grandis	egr_PLT1-2_1	eudicot_PLT1-2_motif2	1.39E-18	AATTTCGAGGCGACACGAGCACTTTCCCGGCGTTTCCTCCC	eudicot_PLT1-2	-6006	-5966
Erythranthe guttata	egut_PLT1-2_1	eudicot_PLT1-2_motif2	1.02E-18	CATCTCGAGGCGACACGAGCACTTTCCCGGCGTTCCCTCCC	eudicot_PLT1-2	-2724	-2684
Eutrema salsugineum	esa_PLT1-2_1	eudicot_PLT1-2_motif2	5.40E-19	CATCTCGAGGCGACACGAGCACTTTTCCGGCGATTCCTCCC	eudicot_PLT1-2	-5166	-5126
Eutrema salsugineum	esa_PLT1-2_3	eudicot_PLT1-2_motif2	3.92E-18	CATCTCGAGGCGACACGAGCACTTTTCCGGCTATTCCTCCC	eudicot_PLT1-2	-5757	-5717
Fragaria x ananassa	fan_PLT1-2_1	eudicot_PLT1-2_motif2	6.81E-20	CATTTCGAGGCGACACGAGCACTTTCCCGGCGTTTCCTCCC	eudicot_PLT1-2	-5369	-5329
Fragaria x ananassa	fan_PLT1-2_2	eudicot_PLT1-2_motif2	2.18E-18	CATTTCAAGGCGACACGAGCACTTTCCCGGCGTTTCCTCCC	eudicot_PLT1-2	-7246	-7206
Fragaria x ananassa	fan_PLT1-2_3	eudicot_PLT1-2_motif2	1.31E-18	CATTTTGAGGCGACACGAGCACTTTCCCGGCGTTTCCTCCC	eudicot_PLT1-2	-5011	-4971
Fragaria x ananassa	fan_PLT1-2_4	eudicot_PLT1-2_motif2	6.81E-20	CATTTCGAGGCGACACGAGCACTTTCCCGGCGTTTCCTCCC	eudicot_PLT1-2	-5128	-5088
Fragaria vesca	fve_PLT1-2_1	eudicot_PLT1-2_motif2	6.81E-20	CATTTCGAGGCGACACGAGCACTTTCCCGGCGTTTCCTCCC	eudicot_PLT1-2	-5357	-5317
Gossypium hirsutum	ghi_PLT1-2_1	eudicot_PLT1-2_motif2	2.64E-15	CATACCGAGGCGACACGAGCAATTCCCCGGCGATTCCTCCC	eudicot_PLT1-2	-5205	-5165
Gossypium hirsutum	ghi_PLT1-2_3	eudicot_PLT1-2_motif2	2.64E-15	CATACCGAGGCGACACGAGCAATTCCCCGGCGATTCCTCCC	eudicot_PLT1-2	-5129	-5089
Glycine max	gma_PLT1-2_1	eudicot_PLT1-2_motif2	3.18E-19	CATTTCGAGGCGACACGAGCACTTTCCCGGCATTTCCTCCC	eudicot_PLT1-2	-4249	-4209
Glycine max	gma_PLT1-2_2	eudicot_PLT1-2_motif2	3.18E-19	CATTTCGAGGCGACACGAGCACTTTCCCGGCATTTCCTCCC	eudicot_PLT1-2	-3710	-3670
Gossypium raimondii	gra_PLT1-2_1	eudicot_PLT1-2_motif2	2.64E-15	CATACCGAGGCGACACGAGCAATTCCCCGGCGATTCCTCCC	eudicot_PLT1-2	-5075	-5035
Lupinus albus	lal_PLT1-2_2	eudicot_PLT1-2_motif2	2.15E-08	TATTTCGAGGCGACACGAGCACTTTCCGGCATTTCCTCCGA	eudicot_PLT1-2	-4890	-4850
Lupinus albus	lal_PLT1-2_5	eudicot_PLT1-2_motif2	5.76E-12	AATATCGAGGCGACACGAGAACTTTCCCGGCATTAACTCCC	eudicot_PLT1-2	-6966	-6926
Lotus japonicus	lja_PLT1-2_2	eudicot_PLT1-2_motif2	1.19E-16	CATCTTGAGGCGACACGAGCACTTTCCCGGCGTTTCCTCCA	eudicot_PLT1-2	-4736	-4696
Lonicera japonica	lonja_PLT1-2_1	eudicot_PLT1-2_motif2	7.23E-16	CAAATCGAGGCGACACGAGCATTTCCCCGGCGATTCCTCCC	eudicot_PLT1-2	-9585	-9545
Malus domestica	mdo_PLT1-2_1	eudicot_PLT1-2_motif2	3.42E-18	CATTTCGAGGCGACAGGAGCACTTTCCCGGCGTTTCCTCCC	eudicot_PLT1-2	-7462	-7422
Malus domestica	mdo_PLT1-2_2	eudicot_PLT1-2_motif2	1.31E-18	CATTTCGAGGCAACACGAGCACTTTCCCGGCGTTTCCTCCC	eudicot_PLT1-2	-3985	-3945
Manihot esculenta	mes_PLT1-2_1	eudicot_PLT1-2_motif2	5.42E-18	CGATTCGAGGCGACACGAGCACTTTCCCGGCGTTTCCTCCC	eudicot_PLT1-2	-4208	-4168
Manihot esculenta	mes_PLT1-2_2	eudicot_PLT1-2_motif2	1.32E-17	CTTTTCGAGGCGACACGATCACTTTCCCGGCGTTTCCTCCC	eudicot_PLT1-2	-2925	-2885
Medicago truncatula	mtr_PLT1-2_2	eudicot_PLT1-2_motif2	3.18E-19	CATTTCGAGGCGACACGAGCACTTTCCCGGCATTTCCTCCC	eudicot_PLT1-2	-8988	-8948
Nelumbo nucifera	nnu_PLT1-2_1	eudicot_PLT1-2_motif2	5.22E-05	CATTTCGAGGAGGCACGAGCATTCCCGGAGATATCTCCCAC	eudicot_PLT1-2	-3238	-3198
Nelumbo nucifera	nnu_PLT1-2_2	eudicot_PLT1-2_motif2	0.000128	GATTTCGAGGAGGCACGAGCATTTCCGGCGATCTCTCCCAC	eudicot_PLT1-2	-6422	-6382
Nicotiana tabacum	nta_PLT1-2_2	eudicot_PLT1-2_motif2	5.40E-19	CATTTCGAGGCGACACGAGCACTTTCCCGGCGTTTTCTCCC	eudicot_PLT1-2	-7173	-7133
Nicotiana tabacum	nta_PLT1-2_3	eudicot_PLT1-2_motif2	5.40E-19	CATTTCGAGGCGACACGAGCACTTTCCCGGCGTTTTCTCCC	eudicot_PLT1-2	-7224	-7184
Olea europaea	oeu_PLT1-2_5	eudicot_PLT1-2_motif2	7.42E-11	CATTTCGAGGCGGCAGCAGCCCTTTCCCGGCGTTCACTCCC	eudicot_PLT1-2	-3147	-3107
Olea europaea	oeu_PLT1-2_6	eudicot_PLT1-2_motif2	9.56E-10	CATTTCGAGACGACACGGGCACTTTACAGTTGTTCTCTCCC	eudicot_PLT1-2	-14298	-14258
Olea europaea	oeu_PLT1-2_6	eudicot_PLT1-2_motif2	9.56E-10	CATTTCGAGACGACACGGGCACTTTACAGTTGTTCTCTCCC	eudicot_PLT1-2	-3664	-3624
Punica granatum	pgr_PLT1-2_2	eudicot_PLT1-2_motif2	5.64E-14	ATAATCGAGGCGACACGAGCACTTTACCGGCGTTTCCTCCC	eudicot_PLT1-2	-10532	-10492
Prunus persica	ppe_PLT1-2_1	eudicot_PLT1-2_motif2	2.92E-10	CATTTCGAGGCGACACGAGCACTTTCCGGCGTTTCCTCCCA	eudicot_PLT1-2	-4336	-4296
Populus trichocarpa	ptr_PLT1-2_1	eudicot_PLT1-2_motif2	6.81E-20	CATTTCGAGGCGACACGAGCACTTTCCCGGCGTTTCCTCCC	eudicot_PLT1-2	-4200	-4160
Populus trichocarpa	ptr_PLT1-2_2	eudicot_PLT1-2_motif2	5.40E-19	CATTTCGAGGCGACACGAGCACTTTCCCGGCGTTTCCTCTC	eudicot_PLT1-2	-3909	-3869
Quercus lobata	qlo_PLT1-2_1	eudicot_PLT1-2_motif2	1.57E-16	CATTTCGAGGCGACACGGCCACTTTCCCGGCGTTTCCTCCC	eudicot_PLT1-2	-4371	-4331
Rosa chinensis	rch_PLT1-2_1	eudicot_PLT1-2_motif2	5.27E-19	CGTTTCGAGGCGACACGAGCACTTTCCCGGCGTTTCCTCCC	eudicot_PLT1-2	-8872	-8832
Rhododendron simsii	rsi_PLT1-2_1	eudicot_PLT1-2_motif2	9.91E-13	TAGTCCGAGGCGACACGAGCATTTCCCCGGCATTGCCTCCC	eudicot_PLT1-2	-5082	-5042
Striga asiatica	sas_PLT1-2_1	eudicot_PLT1-2_motif2	8.04E-17	CGTTTCGAGGCGACACGAGCACTTTCCCGGCGTTCTCTCCC	eudicot_PLT1-2	-5900	-5860
Salix brachista	sbr_PLT1-2_1	eudicot_PLT1-2_motif2	6.81E-20	CATTTCGAGGCGACACGAGCACTTTCCCGGCGTTTCCTCCC	eudicot_PLT1-2	-3289	-3249
Salix brachista	sbr_PLT1-2_2	eudicot_PLT1-2_motif2	1.47E-17	CATGTCGAGGCGACACGAGCACTTTCCCGGCGTTTCCTCTC	eudicot_PLT1-2	-3720	-3680
Sechium edule	sed_PLT1-2_1	eudicot_PLT1-2_motif2	2.67E-16	GGATTCGAGGCGACACGAGCACTTTCCCGGCGATTCCTCCC	eudicot_PLT1-2	-17818	-17778
Schrenkiella parvula	spa_PLT1-2_1	eudicot_PLT1-2_motif2	5.40E-19	CATCTCGAGGCGACACGAGCACTTTTCCGGCGATTCCTCCC	eudicot_PLT1-2	-2085	-2045
Schrenkiella parvula	spa_PLT1-2_2	eudicot_PLT1-2_motif2	3.92E-18	CATCTCGAGGCGACACGAGCACTTTTCCGGCTATTCCTCCC	eudicot_PLT1-2	-5291	-5251
Solanum tuberosum	stu_PLT1-2_1	eudicot_PLT1-2_motif2	5.40E-19	CATTTCGAGGCGACACGAGCACTTTCCCGGCGTTTTCTCCC	eudicot_PLT1-2	-18086	-18046
Selenicereus undatus	sun_PLT1-2_1	eudicot_PLT1-2_motif2	1.21E-14	TATTTCGAGGCGACACGAGCATTCCCCCGGCATTTCCTCCC	eudicot_PLT1-2	-6669	-6629
Tarenaya hassleriana	tha_PLT1-2_1	eudicot_PLT1-2_motif2	6.89E-15	AATCTCGAGGCGACACGAGCACTTTTCCGGTCATTCCTCCC	eudicot_PLT1-2	-4913	-4873
Tarenaya hassleriana	tha_PLT1-2_2	eudicot_PLT1-2_motif2	2.70E-16	GATCTCGAGGCGACACGAGCACTTTTCCGGCGATTTCTCCC	eudicot_PLT1-2	-6786	-6746
Tripterygium wilfordii	twi_PLT1-2_2	eudicot_PLT1-2_motif2	2.58E-17	CAATTCGAGGCGACACGAGCACTTTCCCGGTGATTCCTCCC	eudicot_PLT1-2	-2986	-2946
Vaccinium macrocarpon	vma_PLT1-2_1	eudicot_PLT1-2_motif2	1.17E-12	TAATCCGAGGCGACACGAGCATTTCTCCGGCATTGCCTCCC	eudicot_PLT1-2	-7782	-7742
Vigna mungo	vmu_PLT1-2_1	eudicot_PLT1-2_motif2	3.18E-19	CATTTCGAGGCGACACGAGCACTTTCCCGGCATTTCCTCCC	eudicot_PLT1-2	-3314	-3274
Vitis vinifera	vvi_PLT1-2_1	eudicot_PLT1-2_motif2	9.03E-14	TAAATCGAGGCGACACGAGCATTTTCCCGGCGTTCTCTCCC	eudicot_PLT1-2	-3927	-3887
Aethionema arabicum	aar_PLT1-2_1	eudicot_PLT1-2_motif4	5.08E-15	CCAATTAATCGGTCAACAGATTTTTACTTGGGGAAAACAAA	eudicot_PLT1-2	-2456	-2416
Aethionema arabicum	aar_PLT1-2_2	eudicot_PLT1-2_motif4	3.08E-12	CCGATTAAGCGGTCAACAGATTTTTACTCGAAGACATCAAA	eudicot_PLT1-2	-1378	-1338
Acer truncatum	acertr_PLT1-2_1	eudicot_PLT1-2_motif4	2.55E-16	CCAATTAGGTGGTCAACAGATTTCTACTTGGGGAACCAAAC	eudicot_PLT1-2	-1097	-1057
Actinidia chinensis	ach_PLT1-2_2	eudicot_PLT1-2_motif4	6.30E-15	CCAATTAGATGGTCAACAGATTTCAACTTGGAAAACCCAAA	eudicot_PLT1-2	-2278	-2238
Actinidia chinensis	ach_PLT1-2_3	eudicot_PLT1-2_motif4	2.19E-14	CCAATTAGATGGTCAACAGATTTCCACTTGGAAAACCCAAA	eudicot_PLT1-2	-2760	-2720
Arabidopsis lyrata	aly_PLT1-2_1	eudicot_PLT1-2_motif4	6.30E-15	CCAATTAATCGGTCAACAGATTTTAACTCGGGAAAGCCAAA	eudicot_PLT1-2	-1349	-1309
Arabidopsis lyrata	aly_PLT1-2_2	eudicot_PLT1-2_motif4	6.88E-15	CCGATTAAGCGGTCAACAGATTTTTACTCGGGGAGATAAAA	eudicot_PLT1-2	-3651	-3611
Aquilegia oxysepala	aox_PLT1-2_1	eudicot_PLT1-2_motif4	1.45E-07	CCAATTAATTGGTCAATGTCTTCTTACTTTGGGAAGCTAAC	eudicot_PLT1-2	-1628	-1588
Arachis hypogaea	arhy_PLT1-2_1	eudicot_PLT1-2_motif4	1.30E-10	CCGAGTGGGTGGTCAACAGATTTTTACTTGGGCGTAACAAA	eudicot_PLT1-2	-2581	-2541
Arachis hypogaea	arhy_PLT1-2_2	eudicot_PLT1-2_motif4	5.64E-12	TCGAGTAGGTGGTCAACATATTTTTACTTGGGGCCATAAAA	eudicot_PLT1-2	-2805	-2765
Arachis hypogaea	arhy_PLT1-2_3	eudicot_PLT1-2_motif4	1.30E-10	CCGAGTGGGTGGTCAACAGATTTTTACTTGGGCGTAACAAA	eudicot_PLT1-2	-2618	-2578
Arachis hypogaea	arhy_PLT1-2_4	eudicot_PLT1-2_motif4	5.64E-12	TCGAGTAGGTGGTCAACATATTTTTACTTGGGGCCATAAAA	eudicot_PLT1-2	-2563	-2523
Arabidopsis thaliana	ath_PLT1-2_1	eudicot_PLT1-2_motif4	6.30E-15	CCAATTAATCGGTCAACAGATTTTAACTCGGGAAAGCCAAA	eudicot_PLT1-2	-1350	-1310
Arabidopsis thaliana	ath_PLT1-2_2	eudicot_PLT1-2_motif4	3.10E-15	CCGAGTAAGCGGTCAACAGATTTTTACTCGGGGAGACAAAA	eudicot_PLT1-2	-1896	-1856
Brassica carinata	bca_PLT1-2_1	eudicot_PLT1-2_motif4	1.51E-12	CCGATCAATCAGTCAACAGATTTAAACTTGGGAAACCCAAA	eudicot_PLT1-2	-1715	-1675
Brassica carinata	bca_PLT1-2_2	eudicot_PLT1-2_motif4	1.76E-16	CCGATTAAGCGGTCAACAGATTTTTACTCGGGGAAACAAAA	eudicot_PLT1-2	-1848	-1808
Brassica carinata	bca_PLT1-2_3	eudicot_PLT1-2_motif4	4.75E-16	CCGATTAAGCGGTCAACAGATTTTTACTCGGGGACACAAAA	eudicot_PLT1-2	-4325	-4285
Brassica carinata	bca_PLT1-2_4	eudicot_PLT1-2_motif4	3.93E-15	CCGATTAATTGGTCAACAGATTTTAACTCGGGAAAGCAAAA	eudicot_PLT1-2	-1327	-1287
Brassica carinata	bca_PLT1-2_5	eudicot_PLT1-2_motif4	4.03E-12	CCAATCAATCAGTCAACAGATTTAAACTCGGGAAGACCAAA	eudicot_PLT1-2	-1457	-1417
Brassica carinata	bca_PLT1-2_6	eudicot_PLT1-2_motif4	8.68E-13	CCGATTATGCGGTCAACAAACTTTTACTCGGGGAGACAAAA	eudicot_PLT1-2	-14793	-14753
Brassica carinata	bca_PLT1-2_7	eudicot_PLT1-2_motif4	2.17E-13	CCGATTAATTGGTCAACATATTTTATCTCGGGAAAGCAAAA	eudicot_PLT1-2	-1580	-1540
Brassica carinata	bca_PLT1-2_8	eudicot_PLT1-2_motif4	7.38E-16	CCGATTAAGCGGTCAACAGATTTTAACTCGGGGAAGCAAAA	eudicot_PLT1-2	-2074	-2034
Brassica napus	bna_PLT1-2_1	eudicot_PLT1-2_motif4	7.38E-16	CCGATTAAGCGGTCAACAGATTTTAACTCGGGGAAGCAAAA	eudicot_PLT1-2	-1958	-1918
Brassica napus	bna_PLT1-2_2	eudicot_PLT1-2_motif4	4.03E-12	CCAATCAATCAGTCAACAGATTTAAACTCGGGAAGACCAAA	eudicot_PLT1-2	-2287	-2247
Brassica napus	bna_PLT1-2_3	eudicot_PLT1-2_motif4	8.68E-13	CCGATTATGCGGTCAACAAACTTTTACTCGGGGAGACAAAA	eudicot_PLT1-2	-9761	-9721
Brassica napus	bna_PLT1-2_4	eudicot_PLT1-2_motif4	8.87E-13	TCGATTAATTGGTCAACATATTTTATCTCGGGAAAGCAAAA	eudicot_PLT1-2	-1651	-1611
Brassica napus	bna_PLT1-2_5	eudicot_PLT1-2_motif4	7.38E-16	CCGATTAAGCGGTCAACAGATTTTAACTCGGGGAAGCAAAA	eudicot_PLT1-2	-2073	-2033
Brassica napus	bna_PLT1-2_6	eudicot_PLT1-2_motif4	4.03E-12	CCAATCAATCAGTCAACAGATTTAAACTCGGGAAGACCAAA	eudicot_PLT1-2	-2448	-2408
Brassica napus	bna_PLT1-2_7	eudicot_PLT1-2_motif4	8.68E-13	CCGATTATGCGGTCAACAAACTTTTACTCGGGGAGACAAAA	eudicot_PLT1-2	-14802	-14762
Brassica napus	bna_PLT1-2_8	eudicot_PLT1-2_motif4	2.17E-13	CCGATTAATTGGTCAACATATTTTATCTCGGGAAAGCAAAA	eudicot_PLT1-2	-1576	-1536
Brassica oleracea	bol_PLT1-2_1	eudicot_PLT1-2_motif4	7.38E-16	CCGATTAAGCGGTCAACAGATTTTAACTCGGGGAAGCAAAA	eudicot_PLT1-2	-1795	-1755
Brassica oleracea	bol_PLT1-2_2	eudicot_PLT1-2_motif4	8.68E-13	CCGATTATGCGGTCAACAAACTTTTACTCGGGGAGACAAAA	eudicot_PLT1-2	-14774	-14734
Brassica oleracea	bol_PLT1-2_3	eudicot_PLT1-2_motif4	2.17E-13	CCGATTAATTGGTCAACATATTTTATCTCGGGAAAGCAAAA	eudicot_PLT1-2	-1576	-1536
Brassica rapa	bra_PLT1-2_1	eudicot_PLT1-2_motif4	7.38E-16	CCGATTAAGCGGTCAACAGATTTTAACTCGGGGAAGCAAAA	eudicot_PLT1-2	-1990	-1950
Brassica rapa	bra_PLT1-2_2	eudicot_PLT1-2_motif4	4.03E-12	CCAATCAATCAGTCAACAGATTTAAACTCGGGAAGACCAAA	eudicot_PLT1-2	-3020	-2980
Brassica rapa	bra_PLT1-2_3	eudicot_PLT1-2_motif4	8.87E-13	TCGATTAATTGGTCAACATATTTTATCTCGGGAAAGCAAAA	eudicot_PLT1-2	-1949	-1909
Beta vulgaris	bvu_PLT1-2_1	eudicot_PLT1-2_motif4	2.01E-10	TCGATTAAGCAGTCAACAGATTTCCTACTTGGGAAACAAAA	eudicot_PLT1-2	-3521	-3481
Cannabis sativa	cansat_PLT1-2_1	eudicot_PLT1-2_motif4	4.75E-16	CCAATTAGGTGGTCAACAGATTTCTACTTGGGAAACCAAAC	eudicot_PLT1-2	-1355	-1315
Cicer arietinum L.	car_PLT1-2_1	eudicot_PLT1-2_motif4	3.90E-07	CGAGTATTTTGGTCAACAGATTTCTACTTGGGGGAACAAAC	eudicot_PLT1-2	-1316	-1276
Corylus avellana	cav_PLT1-2_1	eudicot_PLT1-2_motif4	7.38E-16	TCGATTAGGTGGTCAACAGATTTCTACTTGGGGGAACCAAA	eudicot_PLT1-2	-1284	-1244
Coffea canephora	ccan_PLT1-2_1	eudicot_PLT1-2_motif4	2.17E-13	CCAATTAGATGGTCAACAGACTTCTACTTGGAAAAAACAAA	eudicot_PLT1-2	-2008	-1968
Citrus clementina	ccl_PLT1-2_1	eudicot_PLT1-2_motif4	1.11E-15	CCAATTAGGTGGTCAACAGATTTCTACTTGGGGAGCCAAAT	eudicot_PLT1-2	-1147	-1107
Carpinus fangiana	cfa_PLT1-2_1	eudicot_PLT1-2_motif4	7.38E-16	TCGATTAGGTGGTCAACAGATTTCTACTTGGGGGAACCAAA	eudicot_PLT1-2	-1808	-1768
Cardamine hirsuta	chi_PLT1-2_1	eudicot_PLT1-2_motif4	4.39E-14	CCGATTAATCGGTCAACAGATTTTAACTCGGGAAAATCAAA	eudicot_PLT1-2	-1461	-1421
Cardamine hirsuta	chi_PLT1-2_2	eudicot_PLT1-2_motif4	3.93E-15	CCGATTAAGTGGTCAACATATTTTTACTCGGGGAGACCAAA	eudicot_PLT1-2	-1950	-1910
Carya illinoinensis	cil_PLT1-2_1	eudicot_PLT1-2_motif4	3.37E-11	TCTACAAGGTGGTCAACAGATTTCTACTTGGGGCAACCAAA	eudicot_PLT1-2	-1086	-1046
Citrullus lanatus	cla_PLT1-2_1	eudicot_PLT1-2_motif4	2.88E-07	CCAATTAAGTGGTCAACATATTTAAGCTTGGGGAGTCACGC	eudicot_PLT1-2	-2564	-2524
Corchorus olitorius	col_PLT1-2_1	eudicot_PLT1-2_motif4	2.16E-16	CCAATTAGGTGGTCAACAGATTTCTACTTGGGGGAACCAAA	eudicot_PLT1-2	-1483	-1443
Carica papaya	cpa_PLT1-2_1	eudicot_PLT1-2_motif4	1.96E-13	CCAATTAAGCGGTCAACACATTTCTACTTAGGGAACCCAAA	eudicot_PLT1-2	-1389	-1349
Chenopodium quinoa	cqu_PLT1-2_1	eudicot_PLT1-2_motif4	6.80E-07	TCAATTAGGCAGTCAACAGACTTCCTACTTGGGAAAATCGA	eudicot_PLT1-2	-2414	-2374
Chenopodium quinoa	cqu_PLT1-2_2	eudicot_PLT1-2_motif4	1.44E-08	TCAATTAGGCAGTCAACAGATTTCCTACTTGGGAAAATCAA	eudicot_PLT1-2	-2582	-2542
Capsella rubella	cru_PLT1-2_1	eudicot_PLT1-2_motif4	6.30E-15	CCAATTAATCGGTCAACAGATTTTAACTCGGGAAAGCCAAA	eudicot_PLT1-2	-1496	-1456
Capsella rubella	cru_PLT1-2_2	eudicot_PLT1-2_motif4	2.34E-15	TCGATTAAGCGGTCAACAGATTTTTACTTGGGGAGACCAAA	eudicot_PLT1-2	-1798	-1758
Daucus carota	dca_PLT1-2_1	eudicot_PLT1-2_motif4	5.37E-11	CCGATTTGACGGTCAACAGATTTTTACTTGGAAATCTAAAT	eudicot_PLT1-2	-1957	-1917
Davidia involucrata	din_PLT1-2_1	eudicot_PLT1-2_motif4	9.68E-15	CCAATTAGATGGTCAACAGATTTCTACTTGGAAAACCAAAC	eudicot_PLT1-2	-1640	-1600
Durio zibethinus	dzi_PLT1-2_1	eudicot_PLT1-2_motif4	3.21E-15	CCAATTAGGTGGTCAACACATTTCTACTTGGGGAACCAAAC	eudicot_PLT1-2	-1315	-1275
Durio zibethinus	dzi_PLT1-2_2	eudicot_PLT1-2_motif4	1.11E-15	CCAATTAGATGGTCAACAGATTTCTACTTGGGGAACCAAAC	eudicot_PLT1-2	-1169	-1129
Erigeron canadensis	eca_PLT1-2_1	eudicot_PLT1-2_motif4	0.00126	CCAATTACATGGTCAACAGATTTCTACTTGGTTTTTATCAA	eudicot_PLT1-2	-1861	-1821
Erythranthe guttata	egut_PLT1-2_1	eudicot_PLT1-2_motif4	3.01E-08	CCAATTCGACGGTCAACAGATTTCGTCTTTGGAAAAGCCAA	eudicot_PLT1-2	-1256	-1216
Eutrema salsugineum	esa_PLT1-2_1	eudicot_PLT1-2_motif4	3.10E-14	CCGATTAACTGGTCAACAGATTTTAACTCGGGAAAACCAAA	eudicot_PLT1-2	-1403	-1363
Eutrema salsugineum	esa_PLT1-2_3	eudicot_PLT1-2_motif4	5.77E-16	CCGATTAAGCGGTCAACAGATTTTTACTCGGGGAGACAAAA	eudicot_PLT1-2	-2195	-2155
Fragaria x ananassa	fan_PLT1-2_1	eudicot_PLT1-2_motif4	5.30E-10	CCAATCTGGTGGTCAACAGAATTCTTTGGGGAAACCCTAAA	eudicot_PLT1-2	-1410	-1370
Fragaria x ananassa	fan_PLT1-2_2	eudicot_PLT1-2_motif4	3.04E-09	CCAATCTGGTGGTCAACAGAATTATTTGGGGAAACCCTAAA	eudicot_PLT1-2	-1397	-1357
Fragaria x ananassa	fan_PLT1-2_3	eudicot_PLT1-2_motif4	5.30E-10	CCAATCTGGTGGTCAACAGAATTCTTTGGGGAAACCCTAAA	eudicot_PLT1-2	-1406	-1366
Fragaria x ananassa	fan_PLT1-2_4	eudicot_PLT1-2_motif4	5.30E-10	CCAATCTGGTGGTCAACAGAATTCTTTGGGGAAACCCTAAA	eudicot_PLT1-2	-1412	-1372
Fragaria vesca	fve_PLT1-2_1	eudicot_PLT1-2_motif4	5.30E-10	CCAATCTGGTGGTCAACAGAATTCTTTGGGGAAACCCTAAA	eudicot_PLT1-2	-1445	-1405
Gossypium hirsutum	ghi_PLT1-2_1	eudicot_PLT1-2_motif4	3.19E-15	CCAATTAAGTGGTCAACAGATTTCTACTTGGGAAACCTAAT	eudicot_PLT1-2	-1217	-1177
Gossypium hirsutum	ghi_PLT1-2_3	eudicot_PLT1-2_motif4	3.19E-15	CCAATTAAGTGGTCAACAGATTTCTACTTGGGAAACCTAAT	eudicot_PLT1-2	-1227	-1187
Gossypium hirsutum	ghi_PLT1-2_4	eudicot_PLT1-2_motif4	0.00569	TCAAGTGGGTGGTCAAGAACACTTCTATTTGGAGCCACATA	eudicot_PLT1-2	-16334	-16294
Glycine max	gma_PLT1-2_1	eudicot_PLT1-2_motif4	3.46E-14	TCGAGTAGGTGGTCAACAGATTTTTACTTGGGGGAACAAAC	eudicot_PLT1-2	-1221	-1181
Glycine max	gma_PLT1-2_2	eudicot_PLT1-2_motif4	3.46E-14	TCGAGTAGGTGGTCAACAGATTTTTACTTGGGGGAACAAAC	eudicot_PLT1-2	-1223	-1183
Glycine max	gma_PLT1-2_2	eudicot_PLT1-2_motif4	0.00804	TCAATTGTATAGGCAATTGATTTTCACTTTCTAACATCACT	eudicot_PLT1-2	-12788	-12748
Gossypium raimondii	gra_PLT1-2_1	eudicot_PLT1-2_motif4	3.19E-15	CCAATTAAGTGGTCAACAGATTTCTACTTGGGAAACCTAAT	eudicot_PLT1-2	-1222	-1182
Gossypium raimondii	gra_PLT1-2_2	eudicot_PLT1-2_motif4	0.00569	TCAAGTGGGTGGTCAAGAACACTTCTATTTGGAGCCACATA	eudicot_PLT1-2	-15781	-15741
Helianthus annuus	han_PLT1-2_1	eudicot_PLT1-2_motif4	9.12E-05	CCAATTACCTGGTCAACAGATTTCTACTTGGTTTTCTCAAT	eudicot_PLT1-2	-1382	-1342
Hydrangea macrophylla	hma_PLT1-2_1	eudicot_PLT1-2_motif4	1.50E-14	CCAATTAGATGGTCAACAGATTTCTACTTGGAAAACCAAAT	eudicot_PLT1-2	-2802	-2762
Lupinus albus	lal_PLT1-2_1	eudicot_PLT1-2_motif4	2.07E-13	CCGAGTAGATGGTCAACAGATTTTTACTTGGGGGGACAAAT	eudicot_PLT1-2	-1403	-1363
Lupinus albus	lal_PLT1-2_2	eudicot_PLT1-2_motif4	1.88E-10	TCGAGTAGGTGGCAAACAGATTTTTACTTGGGGCAACAAAC	eudicot_PLT1-2	-1815	-1775
Lupinus albus	lal_PLT1-2_5	eudicot_PLT1-2_motif4	6.12E-08	TCGAGTAGGTGGTCAACATATATTTACATGGGGGACCAAAC	eudicot_PLT1-2	-1624	-1584
Lupinus albus	lal_PLT1-2_5	eudicot_PLT1-2_motif4	9.69E-11	TCGAGTAGGTGGCCAACAGATTTTTACTTAGGGGAACAAAC	eudicot_PLT1-2	-5316	-5276
Lotus japonicus	lja_PLT1-2_1	eudicot_PLT1-2_motif4	4.22E-15	CCGAGTAGGTGGTCAACAGATTTCTACTTGGGGGAACAAAC	eudicot_PLT1-2	-1305	-1265
Lotus japonicus	lja_PLT1-2_2	eudicot_PLT1-2_motif4	2.93E-12	CCGAGTAGGTAGTCAACCGATTTCTACTTGGGGGAACAAAC	eudicot_PLT1-2	-1635	-1595
Lonicera japonica	lonja_PLT1-2_1	eudicot_PLT1-2_motif4	5.05E-09	CAATTAAGACGGTCAACAGATTTCTGCTTGGTAAACCCAAA	eudicot_PLT1-2	-3589	-3549
Lactuca sativa	lsa_PLT1-2_1	eudicot_PLT1-2_motif4	2.83E-05	CCAATTACTTGGTCAACAGATTTCTACTTGGTTTTCTCAAT	eudicot_PLT1-2	-1245	-1205
Malus domestica	mdo_PLT1-2_1	eudicot_PLT1-2_motif4	4.02E-11	CCAATTTGGTGGTCAACAGAATTCTTCGGGGAAACCAAAAA	eudicot_PLT1-2	-1352	-1312
Malus domestica	mdo_PLT1-2_2	eudicot_PLT1-2_motif4	9.67E-11	CCAATTTGGTGGTCAACAGAATTCTTTGCGGAAACCAAAAA	eudicot_PLT1-2	-1292	-1252
Manihot esculenta	mes_PLT1-2_1	eudicot_PLT1-2_motif4	1.04E-15	TCAATTAGGTGGTCAACAGATTTCTACTTGGGGAACCAAAC	eudicot_PLT1-2	-1179	-1139
Manihot esculenta	mes_PLT1-2_2	eudicot_PLT1-2_motif4	9.59E-06	TCAATTAGCTGGTCAACAGAATTCTACTATTGGGTAACCCA	eudicot_PLT1-2	-1069	-1029
Medicago truncatula	mtr_PLT1-2_1	eudicot_PLT1-2_motif4	2.00E-13	CCAAGTATTTGGTCAACAGATTTCTACTTGGGGGAACAAAC	eudicot_PLT1-2	-2455	-2415
Nelumbo nucifera	nnu_PLT1-2_1	eudicot_PLT1-2_motif4	6.80E-13	CCAATTAAGTGGTCAACACCTTTCTACTTGGGGAACCTAAT	eudicot_PLT1-2	-1519	-1479
Nelumbo nucifera	nnu_PLT1-2_2	eudicot_PLT1-2_motif4	2.72E-08	GTTATTAAGTGGTCAACACCTTTCTACTTGGGGAACCTAAT	eudicot_PLT1-2	-1579	-1539
Nicotiana tabacum	nta_PLT1-2_2	eudicot_PLT1-2_motif4	1.31E-11	CCAATTAGACGGTCAACAGAATTCTACTTGGAAACCCAATC	eudicot_PLT1-2	-2290	-2250
Nicotiana tabacum	nta_PLT1-2_3	eudicot_PLT1-2_motif4	1.79E-10	CCAATTAGACGGTCAACAGAATTCAACTTGGAAATCCAATC	eudicot_PLT1-2	-2125	-2085
Olea europaea	oeu_PLT1-2_2	eudicot_PLT1-2_motif4	0.000122	CCAATTAGACGGTCAACAGATTTCTACCTAAACTAAATTTT	eudicot_PLT1-2	-1017	-977
Olea europaea	oeu_PLT1-2_5	eudicot_PLT1-2_motif4	2.06E-14	CCAATTAGATGGTCAACAGATTTCTACTTGGAAAACACAAA	eudicot_PLT1-2	-1082	-1042
Olea europaea	oeu_PLT1-2_6	eudicot_PLT1-2_motif4	2.38E-12	CCGATTCAATGGTCAACAGATTTCTACTTGGAAAACCCCAA	eudicot_PLT1-2	-12191	-12151
Olea europaea	oeu_PLT1-2_6	eudicot_PLT1-2_motif4	2.38E-12	CCGATTCAATGGTCAACAGATTTCTACTTGGAAAACCCCAA	eudicot_PLT1-2	-1557	-1517
Petunia axillaris	pax_PLT1-2_1	eudicot_PLT1-2_motif4	4.29E-13	CCAATTAGATGGTCAACAGATTTCCACTTGGAAAACGCAAA	eudicot_PLT1-2	-2048	-2008
Petunia axillaris	pax_PLT1-2_2	eudicot_PLT1-2_motif4	2.63E-13	CCAATTAGACGGTCAACAGAATTCTACTTGGAAACACAAAT	eudicot_PLT1-2	-1987	-1947
Punica granatum	pgr_PLT1-2_1	eudicot_PLT1-2_motif4	2.55E-15	CCAATTAGATGGTCAACAGATTTCTACTTGGGGCAACCAAA	eudicot_PLT1-2	-1560	-1520
Punica granatum	pgr_PLT1-2_2	eudicot_PLT1-2_motif4	5.57E-13	CCAATTAAGTGGTCAACAGATTTCTACTTGGGAACCAAACT	eudicot_PLT1-2	-1943	-1903
Prunus persica	ppe_PLT1-2_1	eudicot_PLT1-2_motif4	2.51E-09	CCAATTTGGTGGTCAACAGAATTCTTTGGGGAAACCAAACA	eudicot_PLT1-2	-1348	-1308
Pisum sativum	psa_PLT1-2_2	eudicot_PLT1-2_motif4	0.00214	CCAAGTATATGGTCAACAAACTTAACCCTATAAAAAATTTA	eudicot_PLT1-2	-4676	-4636
Pisum sativum	psa_PLT1-2_3	eudicot_PLT1-2_motif4	3.11E-11	CCAAGTATTTGGTCAACAGAATTCTACTTGGGGAACAAACC	eudicot_PLT1-2	-18522	-18482
Papaver somniferum	pso_PLT1-2_2	eudicot_PLT1-2_motif4	0.00973	CCAATTTCCTGGTCAACTTCTCCTAATATGGGGAACGTAAA	eudicot_PLT1-2	-12832	-12792
Populus trichocarpa	ptr_PLT1-2_1	eudicot_PLT1-2_motif4	1.80E-09	AATTAGAGGTGGTCAACAGATTTCTACTCGGGGAAACCAAA	eudicot_PLT1-2	-1397	-1357
Populus trichocarpa	ptr_PLT1-2_2	eudicot_PLT1-2_motif4	6.84E-15	TCAATTCGGTGGTCAACAGATTTCTACTCGGGGAAACCAAA	eudicot_PLT1-2	-1263	-1223
Quercus lobata	qlo_PLT1-2_1	eudicot_PLT1-2_motif4	3.74E-14	TCGATTAGGTGGTCAACAGATTTCTACTTGGGGGAGGCAAA	eudicot_PLT1-2	-1272	-1232
Rosa chinensis	rch_PLT1-2_1	eudicot_PLT1-2_motif4	5.30E-10	CCAATCTGGTGGTCAACAGAATTCTTTGGGGAAACCCTAAA	eudicot_PLT1-2	-1403	-1363
Rhododendron simsii	rsi_PLT1-2_1	eudicot_PLT1-2_motif4	5.89E-07	CCAATTAGATGGTCAACGGAATTCTTACTTTGGAAAACCCA	eudicot_PLT1-2	-2590	-2550
Striga asiatica	sas_PLT1-2_1	eudicot_PLT1-2_motif4	2.65E-11	CAATTCAGACGGTCAACAGATTTCAACTTGGAAAAGCCAAA	eudicot_PLT1-2	-2294	-2254
Salix brachista	sbr_PLT1-2_1	eudicot_PLT1-2_motif4	9.88E-10	GATTAGAGGTGGTCAACAGATTTCTACTCGGGGAAACCAAA	eudicot_PLT1-2	-1234	-1194
Salix brachista	sbr_PLT1-2_2	eudicot_PLT1-2_motif4	6.84E-15	TCAATTCGGTGGTCAACAGATTTCTACTCGGGGAAACCAAA	eudicot_PLT1-2	-1224	-1184
Simmondsia chinensis	sci_PLT1-2_1	eudicot_PLT1-2_motif4	6.90E-14	TCTATTAGACGGTCAACAGATTTCAACTTGGGGAACCCAAA	eudicot_PLT1-2	-6659	-6619
Sechium edule	sed_PLT1-2_1	eudicot_PLT1-2_motif4	1.51E-05	CCAATTAGGTGGTCAACATATTTAAGCATGGGGAGTCCCGT	eudicot_PLT1-2	-3330	-3290
Solanum lycopersicum	sly_PLT1-2_1	eudicot_PLT1-2_motif4	2.10E-12	CCAATTAGATGGTCAACACAATTCTACTTGGAAACACAAAT	eudicot_PLT1-2	-2433	-2393
Solanum lycopersicum	sly_PLT1-2_1	eudicot_PLT1-2_motif4	0.00485	TAAATAATTCAGTAAATGAATTTTTTTTTAAAAAAAAAAAT	eudicot_PLT1-2	-7511	-7471
Schrenkiella parvula	spa_PLT1-2_1	eudicot_PLT1-2_motif4	2.56E-13	CCGATTAATCGGTCAACTGATTTTAACTCGGGAAAACCAAA	eudicot_PLT1-2	-1518	-1478
Schrenkiella parvula	spa_PLT1-2_1	eudicot_PLT1-2_motif4	0.00625	TCTAAATGATTCTCAACATATTTTTTATTTAGCAAAACAAA	eudicot_PLT1-2	-2522	-2482
Schrenkiella parvula	spa_PLT1-2_2	eudicot_PLT1-2_motif4	1.96E-14	CCGATTAAGCGGTCAACAGATTTTTACTCGGGGAGACGAAA	eudicot_PLT1-2	-1778	-1738
Solanum pennellii	spe_PLT1-2_1	eudicot_PLT1-2_motif4	2.10E-12	CCAATTAGATGGTCAACACAATTCTACTTGGAAACACAAAT	eudicot_PLT1-2	-2440	-2400
Solanum tuberosum	stu_PLT1-2_1	eudicot_PLT1-2_motif4	2.07E-13	CCAATTAGATGGTCAACAGAATTCTACTTGGAAACACAAAT	eudicot_PLT1-2	-2685	-2645
Selenicereus undatus	sun_PLT1-2_1	eudicot_PLT1-2_motif4	1.19E-07	TCGATTAGGTAGTCAACAGATTTCCAACTTTGGGAAACTAA	eudicot_PLT1-2	-3180	-3140
Selenicereus undatus	sun_PLT1-2_1	eudicot_PLT1-2_motif4	0.00743	CTATTTTTATGGTAAACTTAATTTATTTCGAGGCGACACGA	eudicot_PLT1-2	-6692	-6652
Trochodendron aralioides	tar_PLT1-2_1	eudicot_PLT1-2_motif4	3.06E-11	CCGATTAAGTGGTCAACACCTTTTTACTTGGGAAACTAAAG	eudicot_PLT1-2	-1513	-1473
Tarenaya hassleriana	tha_PLT1-2_1	eudicot_PLT1-2_motif4	1.76E-16	CCGATTAAGTGGTCAACAGATTTCTACTCGGGGAAGCAAAA	eudicot_PLT1-2	-1283	-1243
Tarenaya hassleriana	tha_PLT1-2_2	eudicot_PLT1-2_motif4	0.00126	CCGATTAACCGGTCAATCACATTTCTACTCGGGGAAACCAA	eudicot_PLT1-2	-1103	-1063
Trifolium pratense	tpr_PLT1-2_1	eudicot_PLT1-2_motif4	0.00083	CCAAGTAGATGGTCAACAAACTTAACCCTATAAATATTTAA	eudicot_PLT1-2	-1809	-1769
Trifolium pratense	tpr_PLT1-2_2	eudicot_PLT1-2_motif4	1.88E-13	CCGAGTATTTGGTCAACAGATTTCTACTTGGGGGAACAAAC	eudicot_PLT1-2	-3225	-3185
Tripterygium wilfordii	twi_PLT1-2_1	eudicot_PLT1-2_motif4	1.81E-14	TCAATTAGGTGGTCAACAGATTTCTACTTGGGGGAAGCAAA	eudicot_PLT1-2	-1093	-1053
Tripterygium wilfordii	twi_PLT1-2_2	eudicot_PLT1-2_motif4	3.82E-15	CCAATTAGGTGGTCAACAGATTTCTACTTGGGGGAAGCAAA	eudicot_PLT1-2	-1157	-1117
Vaccinium macrocarpon	vma_PLT1-2_1	eudicot_PLT1-2_motif4	1.70E-13	CCAATTAGATGGTCAACAGATTTCTACTTTGGAAAACCCAA	eudicot_PLT1-2	-1888	-1848
Vigna mungo	vmu_PLT1-2_1	eudicot_PLT1-2_motif4	6.69E-15	TCGAGTAGGTGGTCAACAGATTTTTACTTGGGGGAACAAAA	eudicot_PLT1-2	-1128	-1088
Vitis vinifera	vvi_PLT1-2_1	eudicot_PLT1-2_motif4	1.09E-11	CCAACTGGGTGGTCAACACATTTTTACTTGGGGAACCAAAT	eudicot_PLT1-2	-1052	-1012
Aethionema arabicum	aar_PLT1-2_2	eudicot_PLT1-2_motif5	3.47E-12	TTAGGGTTGGATTTTTGCAGTTGGAATCGTAGGTT	eudicot_PLT1-2	-694	-660
Acer truncatum	acertr_PLT1-2_1	eudicot_PLT1-2_motif5	7.78E-10	TGGGTCTTGGATTTTTCCAGTTGGAATTGTTGGTT	eudicot_PLT1-2	-594	-560
Arabidopsis lyrata	aly_PLT1-2_1	eudicot_PLT1-2_motif5	4.75E-08	AGGGTTTGGACTTTTTCTAGTTGGAAGCGTAGATT	eudicot_PLT1-2	-717	-683
Arabidopsis lyrata	aly_PLT1-2_2	eudicot_PLT1-2_motif5	1.08E-10	AGAGGGTTGGATTTTTTCGGTTGGAATCTTAGGTT	eudicot_PLT1-2	-1297	-1263
Arachis hypogaea	arhy_PLT1-2_3	eudicot_PLT1-2_motif5	1.35E-07	CTTGGGTTGGATTTTTGCAAATGGAATGGTGGGTT	eudicot_PLT1-2	-509	-475
Arabidopsis thaliana	ath_PLT1-2_1	eudicot_PLT1-2_motif5	4.75E-08	AGGGTTTGGACTTTTTCTAGTTGGAAGCGTAGATT	eudicot_PLT1-2	-712	-678
Arabidopsis thaliana	ath_PLT1-2_2	eudicot_PLT1-2_motif5	8.47E-10	TAAAGGTTGGATTTTTTCGGTTGGAATCTTAGGTT	eudicot_PLT1-2	-1173	-1139
Brassica carinata	bca_PLT1-2_1	eudicot_PLT1-2_motif5	1.16E-06	AGGGTTTGGATTTTCTTCACTTGGAAGCGTAGATT	eudicot_PLT1-2	-1063	-1029
Brassica carinata	bca_PLT1-2_2	eudicot_PLT1-2_motif5	3.47E-12	TTAGGGTTGGAATTTTCCGGTTGGAATCTTGGGTT	eudicot_PLT1-2	-1172	-1138
Brassica carinata	bca_PLT1-2_3	eudicot_PLT1-2_motif5	2.25E-09	CTAGGGCTGGAATTTTCCGGTTGGAATCTTAGGTT	eudicot_PLT1-2	-3155	-3121
Brassica carinata	bca_PLT1-2_4	eudicot_PLT1-2_motif5	0.000942	TTCGGAGTTTTTTTTTCCAGTTGGAAGCGTAGATT	eudicot_PLT1-2	-643	-609
Brassica carinata	bca_PLT1-2_5	eudicot_PLT1-2_motif5	5.36E-08	AGGGTTTGGATTTTCTCCAGTTGGAAGCGTAGATT	eudicot_PLT1-2	-820	-786
Brassica carinata	bca_PLT1-2_6	eudicot_PLT1-2_motif5	5.52E-12	TTAGGGTTGGAATTTTCCGGTTGGAATCTTAGGTT	eudicot_PLT1-2	-12900	-12866
Brassica carinata	bca_PLT1-2_8	eudicot_PLT1-2_motif5	1.34E-10	TTAGGGTTGGAATTTTCCGGTTAGAATCTTGGGTT	eudicot_PLT1-2	-1453	-1419
Brassica napus	bna_PLT1-2_1	eudicot_PLT1-2_motif5	3.47E-12	TTAGGGTTGGAATTTTCCGGTTGGAATCTTGGGTT	eudicot_PLT1-2	-1342	-1308
Brassica napus	bna_PLT1-2_2	eudicot_PLT1-2_motif5	1.97E-08	AGGGTTTGGATTTTTTCCACTTGGAAGCGTAGATT	eudicot_PLT1-2	-825	-791
Brassica napus	bna_PLT1-2_3	eudicot_PLT1-2_motif5	5.52E-12	TTAGGGTTGGAATTTTCCGGTTGGAATCTTAGGTT	eudicot_PLT1-2	-8039	-8005
Brassica napus	bna_PLT1-2_5	eudicot_PLT1-2_motif5	1.34E-10	TTAGGGTTGGAATTTTCCGGTTAGAATCTTGGGTT	eudicot_PLT1-2	-1452	-1418
Brassica napus	bna_PLT1-2_6	eudicot_PLT1-2_motif5	8.45E-08	AGGGTTTGGATTTTCTCCGGTTGGAAGCGTAGATT	eudicot_PLT1-2	-1807	-1773
Brassica napus	bna_PLT1-2_7	eudicot_PLT1-2_motif5	5.52E-12	TTAGGGTTGGAATTTTCCGGTTGGAATCTTAGGTT	eudicot_PLT1-2	-12909	-12875
Brassica oleracea	bol_PLT1-2_1	eudicot_PLT1-2_motif5	1.34E-10	TTAGGGTTGGAATTTTCCGGTTAGAATCTTGGGTT	eudicot_PLT1-2	-1176	-1142
Brassica oleracea	bol_PLT1-2_2	eudicot_PLT1-2_motif5	3.47E-12	TTAGGGTTGGAATTTTCCGGTTGGAATCTTGGGTT	eudicot_PLT1-2	-12866	-12832
Brassica rapa	bra_PLT1-2_1	eudicot_PLT1-2_motif5	3.73E-11	TTAGGGTTGGAATTTTCCGGTTGGAGTCTTGGGTT	eudicot_PLT1-2	-1351	-1317
Brassica rapa	bra_PLT1-2_2	eudicot_PLT1-2_motif5	1.97E-08	AGGGTTTGGATTTTTTCCACTTGGAAGCGTAGATT	eudicot_PLT1-2	-2379	-2345
Beta vulgaris	bvu_PLT1-2_1	eudicot_PLT1-2_motif5	2.56E-07	AGGAAGTTGGAGTTTTGCAGTTGGAATAGCAGGTT	eudicot_PLT1-2	-750	-716
Capsicum annuum	can_PLT1-2_1	eudicot_PLT1-2_motif5	0.000213	AAAGAATGGATTCTTTCCAGTTGGAATTGTATTGT	eudicot_PLT1-2	-1337	-1303
Cannabis sativa	cansat_PLT1-2_1	eudicot_PLT1-2_motif5	6.70E-08	TCTTGTTTGGATTTTCTTAGTTGGAATTGTGGGTT	eudicot_PLT1-2	-592	-558
Cicer arietinum L.	car_PLT1-2_1	eudicot_PLT1-2_motif5	3.77E-06	GGGTTGTTGGATTTTTCCATTTAGAATGGTGGATT	eudicot_PLT1-2	-507	-473
Corylus avellana	cav_PLT1-2_1	eudicot_PLT1-2_motif5	9.43E-14	GTGGGGTTGGATTTTTCCAGTTGGAATTGTGGGTT	eudicot_PLT1-2	-756	-722
Coffea canephora	ccan_PLT1-2_1	eudicot_PLT1-2_motif5	1.69E-08	CTAAAATTGGATTCTTCCAGTTGGAATTGCAGGTT	eudicot_PLT1-2	-610	-576
Coffea canephora	ccan_PLT1-2_1	eudicot_PLT1-2_motif5	0.00968	GTTTGTGTGAAATCTTGTAGTTAGATACATGCATT	eudicot_PLT1-2	-3943	-3909
Citrus clementina	ccl_PLT1-2_1	eudicot_PLT1-2_motif5	7.31E-05	TGGGTTTTGGATTTTTCCGATTGGAATTTGTGGGT	eudicot_PLT1-2	-582	-548
Carpinus fangiana	cfa_PLT1-2_1	eudicot_PLT1-2_motif5	1.99E-12	GTTGGATTGGATTTTTCCAGTTGGAATTGTGGGTT	eudicot_PLT1-2	-1258	-1224
Carpinus fangiana	cfa_PLT1-2_1	eudicot_PLT1-2_motif5	1.99E-12	GTTGGATTGGATTTTTCCAGTTGGAATTGTGGGTT	eudicot_PLT1-2	-776	-742
Cardamine hirsuta	chi_PLT1-2_1	eudicot_PLT1-2_motif5	2.40E-07	TAGGGTTTGATTTTTTCCAGTTGGCAGCGTAGATT	eudicot_PLT1-2	-716	-682
Cardamine hirsuta	chi_PLT1-2_2	eudicot_PLT1-2_motif5	3.13E-11	AAAGGGTTGGATTTTCCCGGTTGGAATCTTAGGTT	eudicot_PLT1-2	-1226	-1192
Carya illinoinensis	cil_PLT1-2_1	eudicot_PLT1-2_motif5	2.81E-11	GTGGGTTTGGATTTTTCCACTTGGAATTGTGGATT	eudicot_PLT1-2	-578	-544
Citrullus lanatus	cla_PLT1-2_1	eudicot_PLT1-2_motif5	4.89E-08	TTTATATTGGATTTTTCCAGTTGGACTTGAGGATT	eudicot_PLT1-2	-638	-604
Cucumis melo	cme_PLT1-2_2	eudicot_PLT1-2_motif5	5.14E-08	TATATATTGGATTTTTCCAGTTGGATTTGAGGATT	eudicot_PLT1-2	-598	-564
Corchorus olitorius	col_PLT1-2_1	eudicot_PLT1-2_motif5	1.99E-12	TGGGGATTGGATTTTTCCAGTTGGATTTGTGGGTT	eudicot_PLT1-2	-751	-717
Carica papaya	cpa_PLT1-2_1	eudicot_PLT1-2_motif5	7.41E-15	TTAGGGTTGGATTTTTCCAGTTGGAATTGTGGGTT	eudicot_PLT1-2	-590	-556
Chenopodium quinoa	cqu_PLT1-2_1	eudicot_PLT1-2_motif5	5.25E-09	AAGGGATTGGAATTTTGCAGTTGGACTTGCAGGTT	eudicot_PLT1-2	-769	-735
Chenopodium quinoa	cqu_PLT1-2_2	eudicot_PLT1-2_motif5	5.25E-09	AAGGGATTGGAATTTTGCAGTTGGACTTGCAGGTT	eudicot_PLT1-2	-818	-784
Capsella rubella	cru_PLT1-2_1	eudicot_PLT1-2_motif5	1.96E-07	TAGGGTTTGGACTTTTTCAGTTGGAAGCGTAGATT	eudicot_PLT1-2	-759	-725
Capsella rubella	cru_PLT1-2_2	eudicot_PLT1-2_motif5	1.54E-10	AAAGGGTTGGATTTTTTCGGTTGGAATCTTAGGTT	eudicot_PLT1-2	-1067	-1033
Cucumis sativus L.	csa_PLT1-2_1	eudicot_PLT1-2_motif5	4.39E-08	TATACATTGGATTTTTCCAGTTGGAGTTGAGGATT	eudicot_PLT1-2	-623	-589
Davidia involucrata	din_PLT1-2_1	eudicot_PLT1-2_motif5	6.73E-13	TTTGGATTGGATTTTTCCAGTTGGAATTGTGGGTT	eudicot_PLT1-2	-1052	-1018
Durio zibethinus	dzi_PLT1-2_1	eudicot_PLT1-2_motif5	6.67E-14	TGGGGATTGGATTTTTCCAGTTGGAATTGTGGGTT	eudicot_PLT1-2	-659	-625
Durio zibethinus	dzi_PLT1-2_2	eudicot_PLT1-2_motif5	6.78E-11	TAGGGAATGGATTTTTCCGGTTGGAATTGTGGGTT	eudicot_PLT1-2	-601	-567
Erythranthe guttata	egut_PLT1-2_1	eudicot_PLT1-2_motif5	8.66E-05	GGTGGGGTGGATTCTTACAGTTGGAATTGTTAATT	eudicot_PLT1-2	-693	-659
Eutrema salsugineum	esa_PLT1-2_1	eudicot_PLT1-2_motif5	5.34E-08	AGGGTTTGGATTGTTTCCAGTTGGAAGCGTAGATT	eudicot_PLT1-2	-712	-678
Eutrema salsugineum	esa_PLT1-2_2	eudicot_PLT1-2_motif5	0.00916	TGGTGTGTGAGTTTTTATATTTGGATTTGATGTTT	eudicot_PLT1-2	-1626	-1592
Eutrema salsugineum	esa_PLT1-2_3	eudicot_PLT1-2_motif5	1.99E-12	TTAGGGTTGGATTTTTCCGGTTGGAATCTTAGGTT	eudicot_PLT1-2	-1400	-1366
Fragaria x ananassa	fan_PLT1-2_1	eudicot_PLT1-2_motif5	2.04E-09	GTAGCTTGGACTTTTCCCAATTGGAATTGTGGGTT	eudicot_PLT1-2	-704	-670
Fragaria x ananassa	fan_PLT1-2_2	eudicot_PLT1-2_motif5	1.38E-09	GTAGCTTGGACTTTTCCCAGTTGGAATTGTGGATT	eudicot_PLT1-2	-705	-671
Fragaria x ananassa	fan_PLT1-2_3	eudicot_PLT1-2_motif5	9.69E-09	GTAGCCTGGACTTTTCCCAATTGGAATTGTGGGTT	eudicot_PLT1-2	-703	-669
Fragaria x ananassa	fan_PLT1-2_4	eudicot_PLT1-2_motif5	2.41E-10	GTAGCTTGGACTTTTCCCAGTTGGAATTGTGGGTT	eudicot_PLT1-2	-707	-673
Fragaria vesca	fve_PLT1-2_1	eudicot_PLT1-2_motif5	2.04E-09	GTAGCTTGGACTTTTCCCAATTGGAATTGTGGGTT	eudicot_PLT1-2	-703	-669
Gossypium hirsutum	ghi_PLT1-2_1	eudicot_PLT1-2_motif5	1.84E-09	TGGAGATTGGATTTTTCCACTTGGAGTTGTGGTTT	eudicot_PLT1-2	-609	-575
Gossypium hirsutum	ghi_PLT1-2_2	eudicot_PLT1-2_motif5	6.29E-08	GGGTAAGGGGATTTTCCCACTTGGAAATGTGGGTT	eudicot_PLT1-2	-422	-388
Gossypium hirsutum	ghi_PLT1-2_3	eudicot_PLT1-2_motif5	1.84E-09	TGGAGATTGGATTTTTCCACTTGGAGTTGTGGTTT	eudicot_PLT1-2	-614	-580
Gossypium hirsutum	ghi_PLT1-2_4	eudicot_PLT1-2_motif5	4.65E-08	GGGTAAGGGGATTTTCCCACTTGGAACTGTGGGTT	eudicot_PLT1-2	-370	-336
Gossypium raimondii	gra_PLT1-2_1	eudicot_PLT1-2_motif5	1.84E-09	TGGAGATTGGATTTTTCCACTTGGAGTTGTGGTTT	eudicot_PLT1-2	-610	-576
Gossypium raimondii	gra_PLT1-2_2	eudicot_PLT1-2_motif5	4.65E-08	GGGTAAGGGGATTTTCCCACTTGGAACTGTGGGTT	eudicot_PLT1-2	-387	-353
Hydrangea macrophylla	hma_PLT1-2_1	eudicot_PLT1-2_motif5	0.000981	TTTTCAATTGGATTTTCCAGTTGGAATTGTAGATA	eudicot_PLT1-2	-1226	-1192
Lotus japonicus	lja_PLT1-2_1	eudicot_PLT1-2_motif5	0.00148	ATGGGATCGTATTTTTCCAGTTGGAACGGTGGTGT	eudicot_PLT1-2	-534	-500
Lonicera japonica	lonja_PLT1-2_1	eudicot_PLT1-2_motif5	7.61E-06	GGAATTATTATTTTTTCCAGTTGGAATTTTGGGTT	eudicot_PLT1-2	-1874	-1840
Malus domestica	mdo_PLT1-2_1	eudicot_PLT1-2_motif5	1.63E-06	TTTGGTTGGACTTTTCCAAGTTGGAATTTAGGGTT	eudicot_PLT1-2	-721	-687
Malus domestica	mdo_PLT1-2_2	eudicot_PLT1-2_motif5	6.47E-06	TTTGGTTGGACTTTTCCAAATTGGAATTTAGGGTT	eudicot_PLT1-2	-699	-665
Manihot esculenta	mes_PLT1-2_1	eudicot_PLT1-2_motif5	5.52E-12	TAATAGTTGGATTTTTCCAGTTGGAATTGTGGGTT	eudicot_PLT1-2	-632	-598
Medicago truncatula	mtr_PLT1-2_1	eudicot_PLT1-2_motif5	9.51E-05	CTTGGATTGGATTTTTCCATTTGGAATGGTTGGGT	eudicot_PLT1-2	-483	-449
Nicotiana tabacum	nta_PLT1-2_2	eudicot_PLT1-2_motif5	1.47E-06	AAAAGAATGGATTTTTCCATTTGGAACTGTAGGTT	eudicot_PLT1-2	-1141	-1107
Nicotiana tabacum	nta_PLT1-2_3	eudicot_PLT1-2_motif5	0.000104	AAAATAATGAATTTTTCCATTAGGAATTGTAGGTT	eudicot_PLT1-2	-943	-909
Olea europaea	oeu_PLT1-2_2	eudicot_PLT1-2_motif5	6.22E-09	GGGGGATTGGATTCATCCAGTTGGAAGTGTAGGTT	eudicot_PLT1-2	-521	-487
Olea europaea	oeu_PLT1-2_5	eudicot_PLT1-2_motif5	7.89E-06	GGCGAATTGGATTCATCCAGTTGGAAGTGCAGGTT	eudicot_PLT1-2	-538	-504
Olea europaea	oeu_PLT1-2_6	eudicot_PLT1-2_motif5	1.40E-09	GGTTTGTTGGATTCTTCCAGTTGGAATTGTGGGTT	eudicot_PLT1-2	-11742	-11708
Olea europaea	oeu_PLT1-2_6	eudicot_PLT1-2_motif5	1.40E-09	GGTTTGTTGGATTCTTCCAGTTGGAATTGTGGGTT	eudicot_PLT1-2	-1108	-1074
Petunia axillaris	pax_PLT1-2_2	eudicot_PLT1-2_motif5	2.56E-07	AAAGAATGGATTCTTTCCAGTTGGAATTACAGGTT	eudicot_PLT1-2	-899	-865
Punica granatum	pgr_PLT1-2_1	eudicot_PLT1-2_motif5	4.66E-05	TCAAATTTGAATTTTTCCAATTGGAACTTCGGGTA	eudicot_PLT1-2	-600	-566
Punica granatum	pgr_PLT1-2_1	eudicot_PLT1-2_motif5	7.27E-05	CCAAATTTGGCATTTTCCAGTTGGAACTTCGGGTA	eudicot_PLT1-2	-823	-789
Prunus persica	ppe_PLT1-2_1	eudicot_PLT1-2_motif5	2.33E-09	TTGGCTTGGACTTCTCCCAGTTGGAATTGTGGGTT	eudicot_PLT1-2	-683	-649
Pisum sativum	psa_PLT1-2_3	eudicot_PLT1-2_motif5	0.000391	CTTTAATTGGATTTTTCCATTTGGAATGCTGGCTT	eudicot_PLT1-2	-460	-426
Populus trichocarpa	ptr_PLT1-2_1	eudicot_PLT1-2_motif5	9.91E-11	TATTGATTGGATTTTTCCAGTTGGATTTGTGGGTT	eudicot_PLT1-2	-689	-655
Populus trichocarpa	ptr_PLT1-2_2	eudicot_PLT1-2_motif5	9.91E-11	TATTGATTGGATTTTTCCAGTTGGATTTGTGGGTT	eudicot_PLT1-2	-724	-690
Quercus lobata	qlo_PLT1-2_1	eudicot_PLT1-2_motif5	7.23E-11	AAAGAATTGGATTTTTCCAGTTGGAATTGTGGTTT	eudicot_PLT1-2	-746	-712
Rosa chinensis	rch_PLT1-2_1	eudicot_PLT1-2_motif5	2.41E-10	GTAGCTTGGACTTTTCCCAGTTGGAATTGTGGGTT	eudicot_PLT1-2	-711	-677
Rhododendron simsii	rsi_PLT1-2_1	eudicot_PLT1-2_motif5	0.00383	GTGTAGATTGGATTTTTCAGTTGGAATGGTGTGTT	eudicot_PLT1-2	-953	-919
Salix brachista	sbr_PLT1-2_1	eudicot_PLT1-2_motif5	1.26E-09	TATTGATTGGAGTTTTCCAGTTGGATTTGTGGGTT	eudicot_PLT1-2	-682	-648
Salix brachista	sbr_PLT1-2_2	eudicot_PLT1-2_motif5	2.59E-09	TATTGATTGGGTTTTTCCAGTTGGATTTGTGGGTT	eudicot_PLT1-2	-665	-631
Sechium edule	sed_PLT1-2_1	eudicot_PLT1-2_motif5	5.06E-09	TTATTATTGGATTTTTCCAGTTGGAGTTGAGGATT	eudicot_PLT1-2	-487	-453
Solanum lycopersicum	sly_PLT1-2_1	eudicot_PLT1-2_motif5	4.89E-08	AAATAATGGATTCTTTCCAATTGGAATTGTAGGTT	eudicot_PLT1-2	-945	-911
Schrenkiella parvula	spa_PLT1-2_1	eudicot_PLT1-2_motif5	5.06E-09	AGGGTTTGGATTTTTTCCAGTTGGAAGCGTAGATT	eudicot_PLT1-2	-847	-813
Schrenkiella parvula	spa_PLT1-2_2	eudicot_PLT1-2_motif5	5.52E-12	TTAGGGTTGGAATTTTCCGGTTGGAATCTTAGGTT	eudicot_PLT1-2	-1158	-1124
Solanum pennellii	spe_PLT1-2_1	eudicot_PLT1-2_motif5	4.89E-08	AAATAATGGATTCTTTCCAATTGGAATTGTAGGTT	eudicot_PLT1-2	-965	-931
Solanum tuberosum	stu_PLT1-2_1	eudicot_PLT1-2_motif5	4.89E-08	AAATAATGGATTCTTTCCAATTGGAATTGTAGGTT	eudicot_PLT1-2	-1206	-1172
Selenicereus undatus	sun_PLT1-2_1	eudicot_PLT1-2_motif5	8.10E-09	CTAGAGTTGGAGTTTTCCGCTTGGAATTGCAGGTT	eudicot_PLT1-2	-372	-338
Tarenaya hassleriana	tha_PLT1-2_1	eudicot_PLT1-2_motif5	3.73E-11	TTAGGGTTGGATTTTTCCAGTTGGATCTGTAGGTT	eudicot_PLT1-2	-603	-569
Tarenaya hassleriana	tha_PLT1-2_2	eudicot_PLT1-2_motif5	1.40E-09	TGGGGTTGGATTTTTTCCAGTTGGACGTGTAGGTT	eudicot_PLT1-2	-503	-469
Trifolium pratense	tpr_PLT1-2_2	eudicot_PLT1-2_motif5	0.000346	CTTAGATTGGATTTTTCCATTTGGAATGCTAGCTT	eudicot_PLT1-2	-1795	-1761
Tripterygium wilfordii	twi_PLT1-2_1	eudicot_PLT1-2_motif5	6.73E-13	CTAGGGTTGGATTTTTCCAGTTGGAATTGTGGGTT	eudicot_PLT1-2	-591	-557
Vitis vinifera	vvi_PLT1-2_1	eudicot_PLT1-2_motif5	4.19E-05	TATAGATGGGGTCTTCTCAGTTGGAATTTTGGGGT	eudicot_PLT1-2	-505	-471
Acer truncatum	acertr_PLT1-2_1	eudicot_PLT1-2_motif7	6.46E-07	GATATTTTTTTTTATTTGAAAAGGTTGAAGAAAGCGAGAGACGTGGGTCCTGCCCCCTTATTGTGGTGC	eudicot_PLT1-2	-2085	-2017
Aquilegia oxysepala	aox_PLT1-2_1	eudicot_PLT1-2_motif7	0.0053	AGTTTGTGAGTTGAAAAGAAAGAAATAGTGAAAGCAAGAGACGTGGGTCTTGTCTCCATACTGAGGTAC	eudicot_PLT1-2	-2588	-2520
Arachis hypogaea	arhy_PLT1-2_2	eudicot_PLT1-2_motif7	3.43E-06	TGGTAGAAAGGGTGGAAGTTACTGAAGACACAGCGAGGGACGTGGGGTTTTGCTCCCTTATTGCGGTGC	eudicot_PLT1-2	-3760	-3692
Arachis hypogaea	arhy_PLT1-2_4	eudicot_PLT1-2_motif7	3.43E-06	TGGTAGAAAGGGTGGAAGTTACTGAAGACACAGCGAGGGAGGTGGGGTTTTGCTCCCTTATTGTGGTGC	eudicot_PLT1-2	-3818	-3750
Brassica carinata	bca_PLT1-2_6	eudicot_PLT1-2_motif7	0.00364	AGGAGCCATCGGAGGAGGCACAGGAGGAGGCATCGTCGGAGAAGCCATCGGAAGAGGCACATGAGGTGC	eudicot_PLT1-2	-7274	-7206
Brassica oleracea	bol_PLT1-2_2	eudicot_PLT1-2_motif7	0.000212	AGGAGTCATCGGAGGAGGCACAGGAGGAGGCATCGTCGAAGGAGCCATCGGAAGAGGCACATGAGGTGC	eudicot_PLT1-2	-7252	-7184
Beta vulgaris	bvu_PLT1-2_1	eudicot_PLT1-2_motif7	1.81E-11	TAAAAAAATGAAGTAGAGAGAGAAAGAAGAGAGCGAAAGAGGAGGAATGTTGCCTCCCTAAAGAGGTGC	eudicot_PLT1-2	-7076	-7008
Cicer arietinum L.	car_PLT1-2_1	eudicot_PLT1-2_motif7	5.03E-05	CTTGTATAAGTTAAAAGGTGGAATCGAATGAAGCGAGATAAGTGGAGTTTTGCTCCCTTAATGTGGTGC	eudicot_PLT1-2	-4252	-4184
Corylus avellana	cav_PLT1-2_1	eudicot_PLT1-2_motif7	4.20E-07	TAGAGGTTTTGCAGTTGAAAAGGTTTGAAGAAAGCGTGAGACGAGGGTTGTGCCTCCTTAATGTGGTGC	eudicot_PLT1-2	-2293	-2225
Citrus clementina	ccl_PLT1-2_1	eudicot_PLT1-2_motif7	2.01E-07	TAGGTTTTTTATTTGAAAAAAGGTTAAAGAAGGCGTGAGACGTGGGTCCTTGCCCCCTTATTGTGGTGC	eudicot_PLT1-2	-1915	-1847
Carpinus fangiana	cfa_PLT1-2_1	eudicot_PLT1-2_motif7	1.49E-06	TAGAGGTTTTGCAGTTGAAAAGGTTTAAAGGAAGCGTGAGACGAGGGTTGTGCCTCCTTAATGCGGTGC	eudicot_PLT1-2	-2914	-2846
Carya illinoinensis	cil_PLT1-2_1	eudicot_PLT1-2_motif7	0.000117	TTGGAGGTTTTGCAGTTGAAAAGGTTGAAGAAAGCGAGAGACGTGGGTTTTGTCTCCTCATTGTGGTGC	eudicot_PLT1-2	-2114	-2046
Corchorus olitorius	col_PLT1-2_1	eudicot_PLT1-2_motif7	1.96E-07	GGGGGAAGAAAAGAAAAGGGCAAGGAGAAGAAAGCGAGAGACGTGGGTCCTGCTCCCTTATTGTGGTGC	eudicot_PLT1-2	-2711	-2643
Carica papaya	cpa_PLT1-2_1	eudicot_PLT1-2_motif7	1.33E-07	TTGGAGGTTTATGAGTGGAAAAGTTTGAAGAAAGCGAGAGACGTGGGTCCTGCGCCCTTAATGTGGGGC	eudicot_PLT1-2	-2744	-2676
Capsella rubella	cru_PLT1-2_1	eudicot_PLT1-2_motif7	1.82E-05	GAGCTTGATCCAGAATCAGGAGAAAGGGGAAGGCGAGGATAAATTATATCCGAGTATCTTTGGAAGAGC	eudicot_PLT1-2	-11048	-10980
Durio zibethinus	dzi_PLT1-2_1	eudicot_PLT1-2_motif7	0.000117	TTTTTTAGATATTGAAAAGGTAGATTAGAAGAAGCGGGAGACGCGGGTCCTGCTCTCTTATTGTTATGC	eudicot_PLT1-2	-3519	-3451
Durio zibethinus	dzi_PLT1-2_2	eudicot_PLT1-2_motif7	3.42E-06	TTGAGATATATTGAAGAGGTCGAATAGAAGAAAGCGAGAGACGTGGGTCCTGCTCCCTTATTGAGGTCC	eudicot_PLT1-2	-2157	-2089
Erigeron canadensis	eca_PLT1-2_1	eudicot_PLT1-2_motif7	0.000188	TGTAAGAATATATTAAAGAGTTGGAAAAGGTGGCGAGAGACGTGGGTCCTTGCCTCCTTGTTTTGGAGC	eudicot_PLT1-2	-8658	-8590
Fragaria x ananassa	fan_PLT1-2_1	eudicot_PLT1-2_motif7	6.80E-33	CTTTTTATAAGGTGAAAGAGAGATTGAAGAAAGCGATAGACGTGGGTTGGTGCCCCCTTATTGTGGTGC	eudicot_PLT1-2	-3040	-2972
Fragaria x ananassa	fan_PLT1-2_2	eudicot_PLT1-2_motif7	6.80E-33	CTTTTTATAAGGTGAAAGAGAGATTGAAGAAAGCGATAGACGTGGGTTGGTGCCCCCTTATTGTGGTGC	eudicot_PLT1-2	-2986	-2918
Fragaria x ananassa	fan_PLT1-2_3	eudicot_PLT1-2_motif7	6.80E-33	CTTTTTATAAGGTGAAAGAGAGATTGAAGAAAGCGATAGACGTGGGTTGGTGCCCCCTTATTGTGGTGC	eudicot_PLT1-2	-3034	-2966
Fragaria x ananassa	fan_PLT1-2_4	eudicot_PLT1-2_motif7	4.56E-26	TTTTTTATAAGGTGAAAGAGAGATTGAAGAAAGCGGTAGACGTGGGTTGGTGCCCCCTTATTGTCGTGC	eudicot_PLT1-2	-3114	-3046
Fragaria vesca	fve_PLT1-2_1	eudicot_PLT1-2_motif7	6.80E-33	CTTTTTATAAGGTGAAAGAGAGATTGAAGAAAGCGATAGACGTGGGTTGGTGCCCCCTTATTGTGGTGC	eudicot_PLT1-2	-3142	-3074
Gossypium hirsutum	ghi_PLT1-2_1	eudicot_PLT1-2_motif7	0.0053	TGAAAAAGTTTTTTTACTTTAGAATAGAAGAAAGCGAGAGACGAGGCTGCTGCTCCCTTATTGTGGCGC	eudicot_PLT1-2	-2203	-2135
Gossypium hirsutum	ghi_PLT1-2_3	eudicot_PLT1-2_motif7	9.49E-05	TGAAAAAGTTTTTTTACTTTAGAATAGAAGAAAGCGAGAGACGAGGGTGCTGCTCCCTTATTGTGGTGC	eudicot_PLT1-2	-2220	-2152
Glycine max	gma_PLT1-2_1	eudicot_PLT1-2_motif7	0.00764	TTTTTAGTTATTGAGGTATAAAAATTGTAACAGCGAGAGACGTGGGGTTTTGCTCCCTTATTGTGTGCA	eudicot_PLT1-2	-2726	-2658
Gossypium raimondii	gra_PLT1-2_1	eudicot_PLT1-2_motif7	9.49E-05	TGAAAAAGTTTTTTTACTTTAGAATAGAAGAAAGCGAGAGACGAGGGTGCTGCTCCCTTATTGTGGTGC	eudicot_PLT1-2	-2209	-2141
Hydrangea macrophylla	hma_PLT1-2_1	eudicot_PLT1-2_motif7	8.20E-06	TTGGAGGTTTATGAGCTGAAAAGGTTGAAAAGAGCGAGAGACGTGGGTCCTGCCTCCTTATTGTGGAGC	eudicot_PLT1-2	-4730	-4662
Lupinus albus	lal_PLT1-2_2	eudicot_PLT1-2_motif7	0.000132	TAAAAAAAATTAGAAAGGTTGAATCGAACACAGCGAGAGAAGTGGTTCTATGCTCCCTTATTGTGGTGC	eudicot_PLT1-2	-2924	-2856
Lupinus albus	lal_PLT1-2_5	eudicot_PLT1-2_motif7	8.34E-06	GGTGGAAAAATAGAAAGGTGGAATCGAACACATCGAAAGAAGTGGTGCTATGCTCCCTTATTGTGGTGC	eudicot_PLT1-2	-3343	-3275
Lotus japonicus	lja_PLT1-2_2	eudicot_PLT1-2_motif7	1.82E-06	GCATGTGTTTAGTAGAAAAGTGGAAAGGTGAAGCGAGAGACGTGGGGTTTTGCTCCCTTATTGCGGTGC	eudicot_PLT1-2	-3177	-3109
Lonicera japonica	lonja_PLT1-2_1	eudicot_PLT1-2_motif7	5.14E-06	TTGGAGGGTTATGAGTTGAAAAGGTTGAAGAAGCGAGGGACGTGGGTCCCTGCCTCCTTATTGTGGTGC	eudicot_PLT1-2	-5997	-5929
Manihot esculenta	mes_PLT1-2_2	eudicot_PLT1-2_motif7	6.79E-05	GAAGTTTTTAGATTCGAAAAGCTTGAAGATAGAGCGAGAGACGTGGGTCCTGCCCCCTTATTGTGGTGC	eudicot_PLT1-2	-1895	-1827
Medicago truncatula	mtr_PLT1-2_1	eudicot_PLT1-2_motif7	8.20E-06	GGTAGATAAGTTAAAAGGTGGAATCGAATGAAGCGTGAAAAGTGGGGTTTTGCTCCCTTATTGTGGTGC	eudicot_PLT1-2	-3937	-3869
Olea europaea	oeu_PLT1-2_6	eudicot_PLT1-2_motif7	9.29E-05	GAAGAATTAAAAAAGGACTGAAGAATTAAGAGAGCGAGAGACGTGGGTCCTGCCTCCCTAGTGTGGAGC	eudicot_PLT1-2	-13006	-12938
Olea europaea	oeu_PLT1-2_6	eudicot_PLT1-2_motif7	9.29E-05	GAAGAATTAAAAAAGGACTGAAGAATTAAGAGAGCGAGAGACGTGGGTCCTGCCTCCCTAGTGTGGAGC	eudicot_PLT1-2	-2372	-2304
Prunus persica	ppe_PLT1-2_1	eudicot_PLT1-2_motif7	9.58E-13	TAAAAAAAAATAGTTGAAAGAGGTTGAAGAAAGCGATAGACGTGGGTTGCTGCCCCCTTATTGTGGCGC	eudicot_PLT1-2	-2462	-2394
Populus trichocarpa	ptr_PLT1-2_1	eudicot_PLT1-2_motif7	3.32E-19	CGTGAAGAGAGAAGAAAGGAAGATAGAGAGAAAGCGAGAGACGTGGGTTCTGCTCCCTTATTGTGGTGC	eudicot_PLT1-2	-2348	-2280
Populus trichocarpa	ptr_PLT1-2_2	eudicot_PLT1-2_motif7	3.62E-15	GAAGAGATAATTAGAGAAGAAGAAAGAGAGAAAGCGAGAGACGTGGGTTCTGCTCCCTTATTGTGGTGC	eudicot_PLT1-2	-2492	-2424
Quercus lobata	qlo_PLT1-2_1	eudicot_PLT1-2_motif7	0.000368	TTTGATTTTTTGGAGGTTTTACAGTTGAAAAAAGCGAGAGACGTGGGTTTTGCCACCTTATTGTGGTGC	eudicot_PLT1-2	-2833	-2765
Rosa chinensis	rch_PLT1-2_1	eudicot_PLT1-2_motif7	3.22E-24	CTTTTTATAAGTTGAAAGAGAGGTTGAAGAAAGCGATAGACGTGGGTTGATGCCCCCCTATTGTGGTGC	eudicot_PLT1-2	-3238	-3170
Salix brachista	sbr_PLT1-2_1	eudicot_PLT1-2_motif7	1.19E-15	CGTGAAGAGAGAAGAGAGGAAGATATAGCGTAAGCGAGAGACGTGGGTTCTGCTCCCTTATTGTGGTGC	eudicot_PLT1-2	-1945	-1877
Salix brachista	sbr_PLT1-2_2	eudicot_PLT1-2_motif7	2.59E-16	GAGAAAACTTGAGGAGAGGAAGAAAGAGAGAAAGCGAGAGACGTGGGTTCTGCTCCCTTATTGTGGTGC	eudicot_PLT1-2	-2368	-2300
Simmondsia chinensis	sci_PLT1-2_1	eudicot_PLT1-2_motif7	0.000433	GAAAAATTAAGCAAAAAAAAGAGTAAAAAAGAGCGAGAAAAGTGGAGGAATGCCCCCCAAGTGTGGTGC	eudicot_PLT1-2	-12705	-12637
Trochodendron aralioides	tar_PLT1-2_1	eudicot_PLT1-2_motif7	0.00479	TTGTGAGCAGAAATGGTTGAAAAGAGAGACACAGCGAGAGACTTGGGTCCTGCCTCCATTTTGTGGTAC	eudicot_PLT1-2	-3544	-3476
Trochodendron aralioides	tar_PLT1-2_2	eudicot_PLT1-2_motif7	5.81E-10	CACCAAGACCCGTGCTGCCGAGCATGGGATCAAGGTAGATCCCAGGTGGGCTCCACCTTGATCCTGTGC	eudicot_PLT1-2	-9334	-9266
Trochodendron aralioides	tar_PLT1-2_3	eudicot_PLT1-2_motif7	5.51E-10	CACCAAGACCCGTGCTGCCGAGCATGGGATCAAGGTAGATCCCAGGTGGGCCCCACCTTGATCCTGTGC	eudicot_PLT1-2	-5916	-5848
Tripterygium wilfordii	twi_PLT1-2_1	eudicot_PLT1-2_motif7	7.00E-05	GTTTTGAAGGTGAAAAGAGGCTAGGGAAGAAAGCGAGAGACTTGGGTCCTTGCTTCCTTGTTGTGGTGA	eudicot_PLT1-2	-1816	-1748
Tripterygium wilfordii	twi_PLT1-2_2	eudicot_PLT1-2_motif7	0.000804	AAGGTGAACTGAGGTTGAAGAAGGAAGCGAGACCCGAGAGACGTGGGTCCCTGCTCCTTGTTGTGGTGC	eudicot_PLT1-2	-2217	-2149
Vigna mungo	vmu_PLT1-2_1	eudicot_PLT1-2_motif7	0.000303	TTTCTAGTTTTTGAGGTATAAAAATTGGAACAGCGAGAGACGTGGGGTTTTGCTCCCTTATTGTGTTCA	eudicot_PLT1-2	-2361	-2293
Vitis vinifera	vvi_PLT1-2_1	eudicot_PLT1-2_motif7	9.05E-08	TGGAGGCTTTCGGGGTTGAAAAGGTTGGAGAAAGCGAGAGACGTGGGTCCTGCTTCCTTATTGTGGTGC	eudicot_PLT1-2	-1635	-1567
Acer truncatum	acertr_PLT1-2_1	eudicot_PLT1-2_motif8	0.00249	ATATATGCACAAGAATTTGGTGGGAACCGTGCCATAAAAAATTAAAAGAAAAA	eudicot_PLT1-2	-1995	-1943
Actinidia chinensis	ach_PLT1-2_2	eudicot_PLT1-2_motif8	1.48E-10	TATGTCAATCAAGAATCTGGCAGGAAATGTTTCTTCCACCATGGCAGGTGATT	eudicot_PLT1-2	-3382	-3330
Actinidia chinensis	ach_PLT1-2_3	eudicot_PLT1-2_motif8	2.77E-12	TTTGTCAAACAAGAATCTGGCAGGAAATGTTTCTTCAACAATGGCAGGTGATT	eudicot_PLT1-2	-4412	-4360
Brassica carinata	bca_PLT1-2_6	eudicot_PLT1-2_motif8	4.06E-06	ATGAATCTCGGCGGGCATCGGAGGAGCCATCGGAGGAGGCACAGGAGGAGGCA	eudicot_PLT1-2	-7295	-7243
Brassica carinata	bca_PLT1-2_8	eudicot_PLT1-2_motif8	5.70E-06	ATGAATATCGGCGACCATCGGAGGTGCCATCGGAGGAGGCACAGGAGGAGGCA	eudicot_PLT1-2	-7305	-7253
Brassica napus	bna_PLT1-2_5	eudicot_PLT1-2_motif8	5.70E-06	ATGAATATCGGCGACCATCGGAGGTGCCATCGGAGGAGGCACAGGAGGAGGCA	eudicot_PLT1-2	-7371	-7319
Brassica napus	bna_PLT1-2_7	eudicot_PLT1-2_motif8	4.06E-06	ATGAATCTCGGCGGGCATCGGAGGAGCCATCGGAGGAGGCACAGGAGGAGGCA	eudicot_PLT1-2	-7301	-7249
Brassica oleracea	bol_PLT1-2_2	eudicot_PLT1-2_motif8	0.000235	ATGAATCTCGGCGGGCATCGGAGGAGTCATCGGAGGAGGCACAGGAGGAGGCA	eudicot_PLT1-2	-7273	-7221
Citrus clementina	ccl_PLT1-2_1	eudicot_PLT1-2_motif8	1.14E-13	ATCAGTCTACAAGAATTTGGCGGGAACTGTGTCACAAAAAATGGCAGGTGATT	eudicot_PLT1-2	-1817	-1765
Cardamine hirsuta	chi_PLT1-2_2	eudicot_PLT1-2_motif8	0.000695	TTATTTTTAGTTGCTTATGGTCATACATTTCTCAGGACCGATACTAGATGATA	eudicot_PLT1-2	-5351	-5299
Carica papaya	cpa_PLT1-2_1	eudicot_PLT1-2_motif8	0.000986	GTACGTGTGCTATAATTTGGCGGTAGCTCTGTCATCAACAACAACGGCAGGTG	eudicot_PLT1-2	-2645	-2593
Davidia involucrata	din_PLT1-2_1	eudicot_PLT1-2_motif8	6.30E-13	ATCTATCTACAAGAATTTGGCGGGAAATGGTTCATCAATAATGGCAGGCGATT	eudicot_PLT1-2	-2278	-2226
Durio zibethinus	dzi_PLT1-2_1	eudicot_PLT1-2_motif8	6.30E-13	TATTATGCACAAGAATTTGGCAGGTACCGTCTCATCAACTATGGCAGGTGTGA	eudicot_PLT1-2	-3425	-3373
Durio zibethinus	dzi_PLT1-2_2	eudicot_PLT1-2_motif8	8.41E-06	CAAGCATATAAAGAATTTGGCGGAGACCGTGTCATCAAAAATGGCAGGTGATT	eudicot_PLT1-2	-2076	-2024
Fragaria x ananassa	fan_PLT1-2_1	eudicot_PLT1-2_motif8	5.49E-26	TTTTATGTACAAGAATATGGCGGGAACTGTGTCATCAACAATGGCAGGTGATT	eudicot_PLT1-2	-2948	-2896
Fragaria x ananassa	fan_PLT1-2_2	eudicot_PLT1-2_motif8	5.49E-26	TTTTATGTACAAGAATATGGCGGGAACTGTGTCATCAACAATGGCAGGTGATT	eudicot_PLT1-2	-2894	-2842
Fragaria x ananassa	fan_PLT1-2_3	eudicot_PLT1-2_motif8	5.49E-26	TTTTATGTACAAGAATATGGCGGGAACTGTGTCATCAACAATGGCAGGTGATT	eudicot_PLT1-2	-2942	-2890
Fragaria x ananassa	fan_PLT1-2_4	eudicot_PLT1-2_motif8	5.49E-26	TTTTATGTACAAGAATATGGCGGGAACTGTGTCATCAACAATGGCAGGTGATT	eudicot_PLT1-2	-3022	-2970
Fragaria vesca	fve_PLT1-2_1	eudicot_PLT1-2_motif8	5.49E-26	TTTTATGTACAAGAATATGGCGGGAACTGTGTCATCAACAATGGCAGGTGATT	eudicot_PLT1-2	-3050	-2998
Gossypium hirsutum	ghi_PLT1-2_1	eudicot_PLT1-2_motif8	6.78E-18	AAATATGTTCCACCATTTGGCGGGGACTGTGTCATCAACAATGGCAGGTGATT	eudicot_PLT1-2	-2112	-2060
Gossypium hirsutum	ghi_PLT1-2_3	eudicot_PLT1-2_motif8	6.78E-18	AAATATGTTCCACCATTTGGCGGGGACTGTGTCATCAACAATGGCAGGTGATT	eudicot_PLT1-2	-2129	-2077
Gossypium raimondii	gra_PLT1-2_1	eudicot_PLT1-2_motif8	6.78E-18	AAATATGTTCCACCATTTGGCGGGGACTGTGTCATCAACAATGGCAGGTGATT	eudicot_PLT1-2	-2118	-2066
Hydrangea macrophylla	hma_PLT1-2_1	eudicot_PLT1-2_motif8	1.28E-07	ATCTATAAGAAAAAATATGGCGGGATATGTGTCATCAGCAATTGCAGGTGATT	eudicot_PLT1-2	-4552	-4500
Lotus japonicus	lja_PLT1-2_1	eudicot_PLT1-2_motif8	0.0032	ATTGATATATATTAGTATGACAGGAAATGAGACATCATTAAAGAGAAGATATA	eudicot_PLT1-2	-954	-902
Malus domestica	mdo_PLT1-2_1	eudicot_PLT1-2_motif8	7.14E-11	ATTTATGTAGGAGAATATGGCGGGAACTGTGTCATCATCAACAATGGCGGGTT	eudicot_PLT1-2	-2589	-2537
Malus domestica	mdo_PLT1-2_2	eudicot_PLT1-2_motif8	1.48E-10	ATTTATGTCCGAGAATATGGCGGGAACTGTGTCATCATCAACAATGGCAGGTG	eudicot_PLT1-2	-2511	-2459
Manihot esculenta	mes_PLT1-2_1	eudicot_PLT1-2_motif8	4.21E-09	ATATACGTTCAAGAATTTTGGGGGAACTGTGTCATCATCAACAATGGCAGGTG	eudicot_PLT1-2	-1885	-1833
Manihot esculenta	mes_PLT1-2_2	eudicot_PLT1-2_motif8	0.000929	ATATATGTGCAAGAATTTTGAGGGAATTGTGTCATTATCAACAATGGCAGGTG	eudicot_PLT1-2	-1791	-1739
Prunus persica	ppe_PLT1-2_1	eudicot_PLT1-2_motif8	3.51E-24	ATTTATGTACAAGAATATGGCGGGAACCGTGTCATCAACAACGGCAGGTGATT	eudicot_PLT1-2	-2372	-2320
Populus trichocarpa	ptr_PLT1-2_1	eudicot_PLT1-2_motif8	3.28E-16	ATTTATGTTTAAGAACTTGAGGGGAACTGTGTCATCAACAATGGCAGAGGATT	eudicot_PLT1-2	-2255	-2203
Populus trichocarpa	ptr_PLT1-2_2	eudicot_PLT1-2_motif8	1.86E-20	ATTTATGCTCAAGAATTTGAGGGGAACTGTGTCATCAACAATGGCAGGTGATT	eudicot_PLT1-2	-2399	-2347
Quercus lobata	qlo_PLT1-2_1	eudicot_PLT1-2_motif8	5.39E-07	ATTAATGTACAAGAATTTGGCGATAACTGTGTCATGCATATCTGTAATGGCAG	eudicot_PLT1-2	-2742	-2690
Rosa chinensis	rch_PLT1-2_1	eudicot_PLT1-2_motif8	5.49E-26	TTTTATGTACAAGAATATGGCGGGAACTGTGTCATCAACAATGGCAGGTGATT	eudicot_PLT1-2	-3146	-3094
Salix brachista	sbr_PLT1-2_1	eudicot_PLT1-2_motif8	6.73E-24	ATTTATGTTCAAGAACTTGGGGGGAACTGTGTCATCAACAATGGCAGGTGATT	eudicot_PLT1-2	-1850	-1798
Salix brachista	sbr_PLT1-2_2	eudicot_PLT1-2_motif8	1.84E-19	ATTTATGCTCAAGAATTTCAGGGGAACTGTGTCATCAACAATGGCAGGTGATT	eudicot_PLT1-2	-2275	-2223
Trochodendron aralioides	tar_PLT1-2_2	eudicot_PLT1-2_motif8	0.00541	TTAATCGGGCCTTATCAGGCCCGACCCATTGACACCCCTAACGGCAGATTCCA	eudicot_PLT1-2	-9143	-9091
Trochodendron aralioides	tar_PLT1-2_3	eudicot_PLT1-2_motif8	0.000405	TTAATTGGGCCTGATCAGGCCCGGCCCATTGACACCCCTAGCAGCAGATTCCA	eudicot_PLT1-2	-5724	-5672
Aethionema arabicum	aar_PLT1-2_1	eudicot_PLT1-2_motif9	0.00998	GAAACTCTCCAAAGCTTTTCTTTGGATTCCCCTCTTTTTTTTTTTTTCTCCCAAGAA	eudicot_PLT1-2	-5580	-5524
Acer truncatum	acertr_PLT1-2_1	eudicot_PLT1-2_motif9	1.20E-10	AACTCTCAAACAATTTTCTCTCTGGATTCTCGTGCGCTCCTTTGCCCAAATGTGCCC	eudicot_PLT1-2	-3192	-3136
Actinidia chinensis	ach_PLT1-2_1	eudicot_PLT1-2_motif9	8.79E-11	TGGAAACTCTCAAACTTTCCTCTGGATTCTCGTGAGCGTCCTTTCCCACAATGCCCT	eudicot_PLT1-2	-8942	-8886
Actinidia chinensis	ach_PLT1-2_2	eudicot_PLT1-2_motif9	1.01E-08	TGGAAACTCTCAAACTTTCCTTTGAATTCTCGTGAGCCCTCCTTGCCCACAATGCCC	eudicot_PLT1-2	-5505	-5449
Actinidia chinensis	ach_PLT1-2_3	eudicot_PLT1-2_motif9	1.25E-11	GAAAAACTCTCAAACTTTCCTCTGGATTCTCGTGAGCGTCCTTTCCCCAATGCCCTC	eudicot_PLT1-2	-8293	-8237
Arabidopsis lyrata	aly_PLT1-2_1	eudicot_PLT1-2_motif9	2.64E-12	TGAAACTCTCCAAAGCTTTCTTTGGATTCCCGTGAACCTCTCTCTCTATCTTTTGCC	eudicot_PLT1-2	-14824	-14768
Arabidopsis lyrata	aly_PLT1-2_2	eudicot_PLT1-2_motif9	0.000123	GAAACTCTACAAAGCCTTTCTCTGGATTCCCGTGACTGTGACTTCTTTCTCTTTCTT	eudicot_PLT1-2	-6348	-6292
Arabidopsis thaliana	ath_PLT1-2_1	eudicot_PLT1-2_motif9	2.52E-10	TGAAACTCTCCATAGCTTTCTTTGGATTCCCGTGAACCTCTCTCTTTATCTTTTGCC	eudicot_PLT1-2	-15784	-15728
Arabidopsis thaliana	ath_PLT1-2_2	eudicot_PLT1-2_motif9	4.45E-05	GAAACTCTACAAAGCCTTTCTCTGGATTCCCGTGACTGTGACCTCTCTCTATTTCTT	eudicot_PLT1-2	-4790	-4734
Brassica carinata	bca_PLT1-2_2	eudicot_PLT1-2_motif9	0.000499	GAAATTCTACAAAGCCTTTCTCTGGATTCCCGTGACTGTGACCTCTCTTTGAGATTT	eudicot_PLT1-2	-12394	-12338
Brassica carinata	bca_PLT1-2_4	eudicot_PLT1-2_motif9	1.08E-14	GAAACTCTCCAAAGCTTTTCTTTGGATTCCCGTGAACCTCTCTCTCTTTCGCCCACC	eudicot_PLT1-2	-18946	-18890
Brassica napus	bna_PLT1-2_1	eudicot_PLT1-2_motif9	0.000344	GAAATTCTACAAAGCCTTTCTCTGGATTCCCGTGACTGTGACCTCTCTTTGAGGTTT	eudicot_PLT1-2	-17168	-17112
Brassica napus	bna_PLT1-2_4	eudicot_PLT1-2_motif9	1.27E-13	GAAATTCTCCAAAGTTTTTCTTTGGATTCCCGTGAACCTCTCTTTCTCTCTCTCTTG	eudicot_PLT1-2	-7130	-7074
Brassica oleracea	bol_PLT1-2_1	eudicot_PLT1-2_motif9	0.000344	GAAATTCTACAAAGCCTTTCTCTGGATTCCCGTGACTGTGACCTCTCTTTGAGGTTT	eudicot_PLT1-2	-11154	-11098
Brassica rapa	bra_PLT1-2_1	eudicot_PLT1-2_motif9	0.000344	GAAATTCTACAAAGCCTTTCTCTGGATTCCCGTGACTGTGACCTCTCTTTGAGGTTT	eudicot_PLT1-2	-13596	-13540
Brassica rapa	bra_PLT1-2_3	eudicot_PLT1-2_motif9	2.06E-14	GAAATTCTCCAAAGTTTTTCTTTGGATTCCCGTGAACCTCTCTTTCTCTCTCTCTCG	eudicot_PLT1-2	-7612	-7556
Beta vulgaris	bvu_PLT1-2_1	eudicot_PLT1-2_motif9	1.96E-06	GAAACCTTCCTTCTCTCTCCTCTGGATTATCGTGATGACCTTATGCGAGAGCAATCC	eudicot_PLT1-2	-9797	-9741
Beta vulgaris	bvu_PLT1-2_1	eudicot_PLT1-2_motif9	0.00601	TAAACCTTCCTTCTCTCTCCTCTGGATTATCGTAATGATATTTCTTTAATTTCCATG	eudicot_PLT1-2	-9664	-9608
Cannabis sativa	cansat_PLT1-2_1	eudicot_PLT1-2_motif9	1.29E-07	TGGAAACTTGCAATTTTTTGTGTGGATTCTCGTGACCTCTTTCACCCCAAACTAACC	eudicot_PLT1-2	-3821	-3765
Corylus avellana	cav_PLT1-2_1	eudicot_PLT1-2_motif9	2.33E-10	TGGAAACTCTCAATTTTCTCTCTAGATTCTCGTGAACTCCTTTGCCCCAAAATACCC	eudicot_PLT1-2	-3851	-3795
Coffea canephora	ccan_PLT1-2_1	eudicot_PLT1-2_motif9	0.00229	TTCAACATATACTACTCTCCTCTGGATTCTCGTGCAGTTTTCTCCCTACACTACCCT	eudicot_PLT1-2	-5392	-5336
Carpinus fangiana	cfa_PLT1-2_1	eudicot_PLT1-2_motif9	1.33E-09	TGGAAACTCTCAATTTTCTCTCTAGATTCTCGTGAACTCCTTTGCCCCAAAACACCC	eudicot_PLT1-2	-4424	-4368
Cardamine hirsuta	chi_PLT1-2_1	eudicot_PLT1-2_motif9	7.86E-17	GAAACTCTCCAAAGCTTTTCTTTGGATTCCCGTGAACCTCTCTCTCTCTCTTTTGCC	eudicot_PLT1-2	-7584	-7528
Citrullus lanatus	cla_PLT1-2_1	eudicot_PLT1-2_motif9	2.24E-05	TTTCTCCCAATTCTTTTTTCTATGGGTTCTCGTGTGCCTCTTTCTCCATAAACACCC	eudicot_PLT1-2	-6457	-6401
Capsella rubella	cru_PLT1-2_1	eudicot_PLT1-2_motif9	4.63E-16	GAAACTCTCCAAAGCTTTTCTTTGGATTCCCGTGAACCTCTCTCTCTCTCTCTCTTT	eudicot_PLT1-2	-5908	-5852
Capsella rubella	cru_PLT1-2_2	eudicot_PLT1-2_motif9	0.00013	GAAACTCTACAAAGCCTTTCTCTGGATTCCCGTGACTGTGACTTCTCTCTCTCTCTC	eudicot_PLT1-2	-4533	-4477
Davidia involucrata	din_PLT1-2_1	eudicot_PLT1-2_motif9	1.38E-07	GGAAACTCTCAAACTTTTCCCCTGGATTCTCGTGTGGTTTCTCTACCCATATTGCCC	eudicot_PLT1-2	-4849	-4793
Durio zibethinus	dzi_PLT1-2_1	eudicot_PLT1-2_motif9	1.60E-09	GAGACTCTCAAAAAATTTTTTCTGGATTCTTGTGAGCCGCGTCACCCTGAAATGCCC	eudicot_PLT1-2	-5624	-5568
Durio zibethinus	dzi_PLT1-2_2	eudicot_PLT1-2_motif9	1.17E-18	GAAACTCTCAAAAAATTTTCTCTGGATTCTCGTGAGCTCCTTTGCCCATAAATGCCT	eudicot_PLT1-2	-3898	-3842
Erigeron canadensis	eca_PLT1-2_1	eudicot_PLT1-2_motif9	6.92E-05	ATATTATATCAAACTTTCCCTCTGGATTCTCGTGTGTTTTTCTTACCTAAATGCCCT	eudicot_PLT1-2	-10527	-10471
Eucalyptus grandis	egr_PLT1-2_1	eudicot_PLT1-2_motif9	2.77E-05	TTGGAAACTCTCAATTTCTGCATGGGTTCTCGTGAACCTCTCTACCCAAAATTACCC	eudicot_PLT1-2	-5960	-5904
Eutrema salsugineum	esa_PLT1-2_1	eudicot_PLT1-2_motif9	1.14E-13	GAAACTCTCCAAAGTTTTTCTTTGGATTCCCGTGAACCACTCCCTCTCACTCTTTTG	eudicot_PLT1-2	-5105	-5049
Eutrema salsugineum	esa_PLT1-2_3	eudicot_PLT1-2_motif9	0.000732	GAAACTCTACAAAGCTTTTCTCTAGATTCCCGTGACTGATCTCTCTCTCTCTCTCTC	eudicot_PLT1-2	-5688	-5632
Fragaria x ananassa	fan_PLT1-2_1	eudicot_PLT1-2_motif9	1.26E-14	GAAACTCACATTTTTCTGTCCATGGATTCTCGTGAGCCTTTACCCCCAAAATGACCT	eudicot_PLT1-2	-5316	-5260
Fragaria x ananassa	fan_PLT1-2_2	eudicot_PLT1-2_motif9	4.17E-15	GAAACTCACATTTTTCTGTCCATGGATTCTCGTGAGCCTTTATCCCCAAAATGACCT	eudicot_PLT1-2	-7193	-7137
Fragaria x ananassa	fan_PLT1-2_3	eudicot_PLT1-2_motif9	1.26E-14	GAAACTCACATTTTTCTGTCCATGGATTCTCGTGAGCCTTTACCCCCAAAATGACCT	eudicot_PLT1-2	-4958	-4902
Fragaria x ananassa	fan_PLT1-2_4	eudicot_PLT1-2_motif9	4.17E-15	GAAACTCACATTTTTCTGTCCATGGATTCTCGTGAGCCTTTATCCCCAAAATGACCT	eudicot_PLT1-2	-5075	-5019
Fragaria vesca	fve_PLT1-2_1	eudicot_PLT1-2_motif9	4.67E-14	GAAACTCACATTTTTCTGTCCATGGATTCTCGTGAGCATTTACCCCCAAAATGACCT	eudicot_PLT1-2	-5304	-5248
Gossypium hirsutum	ghi_PLT1-2_1	eudicot_PLT1-2_motif9	0.00229	ATATATATTTATAAATTTTGTGTGGAGTCTCGTGACCTACATTGCTCACAAATGCCC	eudicot_PLT1-2	-5140	-5084
Gossypium hirsutum	ghi_PLT1-2_3	eudicot_PLT1-2_motif9	0.000544	ATATATATTTATAAATTTTGTGTGGAGTCTCGTGACCTCCTTTGCTCACAAATGCCC	eudicot_PLT1-2	-5064	-5008
Glycine max	gma_PLT1-2_1	eudicot_PLT1-2_motif9	6.67E-12	TGGAAATTCTCAAAATTTTCTCTGGATCCTCGTGAGCTCCGTTGTCCACAAATGCCC	eudicot_PLT1-2	-4202	-4146
Glycine max	gma_PLT1-2_2	eudicot_PLT1-2_motif9	1.40E-12	TGGAAATTCACAAAATTTTCTCTGGATCCTCGTGAGCTCCGTTGTCCACAAATGCCC	eudicot_PLT1-2	-3663	-3607
Lupinus albus	lal_PLT1-2_2	eudicot_PLT1-2_motif9	3.82E-05	TGGAACATCTCAAGTTTTTCTCTGGATCCTCGTGACCTATGTTATCTCCCTAAATAC	eudicot_PLT1-2	-4844	-4788
Malus domestica	mdo_PLT1-2_1	eudicot_PLT1-2_motif9	1.15E-06	TGGAAAAACTCAATATTTTCTGTGGAGCCTCGTGACCTTCTTTGCCCTAAAATGACC	eudicot_PLT1-2	-7415	-7359
Malus domestica	mdo_PLT1-2_2	eudicot_PLT1-2_motif9	3.10E-08	TGGAAACGCTCAATATTTTATATGGATCCTCGTGACCTTCTTTCCCCTAAAATGACC	eudicot_PLT1-2	-3938	-3882
Manihot esculenta	mes_PLT1-2_1	eudicot_PLT1-2_motif9	4.49E-09	TGGAAATTCTCAAACTTTTCTCTGGAATCTCGTGACTCTCTTTGCTCCAAAATGCCC	eudicot_PLT1-2	-4161	-4105
Manihot esculenta	mes_PLT1-2_2	eudicot_PLT1-2_motif9	2.00E-10	TGGAAATTCCCAATCTTTCATCTGGATTCTCGTTACCTATTTTGCCCCAAAATGCCC	eudicot_PLT1-2	-2878	-2822
Medicago truncatula	mtr_PLT1-2_2	eudicot_PLT1-2_motif9	2.20E-08	GGAAATTCTCAATTATTTTCTCTGGATCTTCGTGACCACCGTTGTTCTCAAATGCCC	eudicot_PLT1-2	-8940	-8884
Olea europaea	oeu_PLT1-2_5	eudicot_PLT1-2_motif9	0.00163	AAACTATCAATACTTTTTTCTCTGGATTCTCGTGTACTCTTTTCCTAGATTACCCTT	eudicot_PLT1-2	-3081	-3025
Olea europaea	oeu_PLT1-2_6	eudicot_PLT1-2_motif9	1.48E-05	AAATTGTAAACATTTTTTTCTCTTGATTCTCGTGTACAATTTTTGCCAGAAATTCCC	eudicot_PLT1-2	-14244	-14188
Olea europaea	oeu_PLT1-2_6	eudicot_PLT1-2_motif9	1.48E-05	AAATTGTAAACATTTTTTTCTCTTGATTCTCGTGTACAATTTTTGCCAGAAATTCCC	eudicot_PLT1-2	-3610	-3554
Punica granatum	pgr_PLT1-2_2	eudicot_PLT1-2_motif9	6.22E-12	GGAAACTCTCAACGCTTCTGCATGGATTCTCGTGTGCCATTTTTCCCAACATTGCCC	eudicot_PLT1-2	-10464	-10408
Prunus persica	ppe_PLT1-2_1	eudicot_PLT1-2_motif9	1.67E-12	GAAACTCTCAATACACTTTCTACGGATCCTCGTGACTTTCTTTGCCCAAAAATGACC	eudicot_PLT1-2	-4288	-4232
Populus trichocarpa	ptr_PLT1-2_1	eudicot_PLT1-2_motif9	1.69E-17	AGAAATTCTCAAAACTTTTCTCTGGATTCTCGTGAGCTTCTTTGCCCTACATTGCCC	eudicot_PLT1-2	-4152	-4096
Populus trichocarpa	ptr_PLT1-2_2	eudicot_PLT1-2_motif9	1.69E-17	GGAAATTCTCAAAACTTTTCTCTTGATTCTCGTGAGCATCTTTGCCCCGAATTGCCC	eudicot_PLT1-2	-3861	-3805
Quercus lobata	qlo_PLT1-2_1	eudicot_PLT1-2_motif9	3.67E-09	TGGAAACTCTCAATTTTTTCTCTTGATTCTCGGGTTCCACTTTGCCCTAAATCGCCC	eudicot_PLT1-2	-4324	-4268
Rosa chinensis	rch_PLT1-2_1	eudicot_PLT1-2_motif9	2.26E-15	GAAACTCACAATCTTCTGTCCATGGATTCTCGTGAGCCTTTATCCCCAAAATGACCT	eudicot_PLT1-2	-8819	-8763
Striga asiatica	sas_PLT1-2_1	eudicot_PLT1-2_motif9	1.34E-05	GAAACTATCGATTTTCTCTCTCTAGATTCTCGTGCACGTCTTTTTCCGGATTTGCCC	eudicot_PLT1-2	-5820	-5764
Salix brachista	sbr_PLT1-2_1	eudicot_PLT1-2_motif9	1.55E-17	GGAAATTCTCAAAACTTTTCTCTGGATTCTCGTGAGCTACTTTGCCCTACTTTGCCC	eudicot_PLT1-2	-3241	-3185
Salix brachista	sbr_PLT1-2_2	eudicot_PLT1-2_motif9	1.90E-14	GGAAATTCTCAAAACTTTTCTCTTGATTCTTGTGAGCATCTTAGCCCCGAATTGCCC	eudicot_PLT1-2	-3672	-3616
Schrenkiella parvula	spa_PLT1-2_1	eudicot_PLT1-2_motif9	7.82E-10	GAAACTCTCCAAAGCTTTTCTTTGGATTCCCGTGAACCTCTCAAATCTACAAACAAT	eudicot_PLT1-2	-2024	-1968
Schrenkiella parvula	spa_PLT1-2_2	eudicot_PLT1-2_motif9	0.000449	GAAACTCTACAAAGCCTTTCTCTGGATTCCCGTGACTGTGACTTCTCTCTCTCTTTT	eudicot_PLT1-2	-5227	-5171
Trochodendron aralioides	tar_PLT1-2_2	eudicot_PLT1-2_motif9	0.00382	TAAGATTCACCCACCCCAGGGGTGGATCCACATGGAGCCCAGGGGGGCTGAAGCCCC	eudicot_PLT1-2	-4339	-4283
Trochodendron aralioides	tar_PLT1-2_3	eudicot_PLT1-2_motif9	0.00221	TAAGCTTCACCCACCCCAGGGGTGGATCCACATGGGGCCCAGGGGGGCTGAAGCCCC	eudicot_PLT1-2	-4397	-4341
Tarenaya hassleriana	tha_PLT1-2_1	eudicot_PLT1-2_motif9	2.21E-05	GAAACTCTCGAAAGCTTTTCTTTGGATTCCCGTGATCTCTCTCTCTCTCTCTCTCTC	eudicot_PLT1-2	-4834	-4778
Vaccinium macrocarpon	vma_PLT1-2_1	eudicot_PLT1-2_motif9	0.000231	AGAAACTCTCAAAACTTTCCTCTGGATTTTCGTGAGCTAGCACTAGCTAGTTTTTCC	eudicot_PLT1-2	-7724	-7668
Vigna mungo	vmu_PLT1-2_1	eudicot_PLT1-2_motif9	1.83E-11	TGGAAATTCTCAAAATTTTCTATGGATCCTCGTGACCTCCTTTCTCCTTAAATGCCC	eudicot_PLT1-2	-3263	-3207
Aethionema arabicum	aar_PLT3-7_1	eudicot_PLT3-7_motif1	0.000776	CTCCCAGATCTTTTGCGACCTTTGTTTCCTCTCTTCGCCGC	eudicot_PLT3-7	-1654	-1614
Acer truncatum	acertr_PLT3-7_1	eudicot_PLT3-7_motif1	3.63E-16	AGCCCGGATCTTTCGCAACTTTGTTTCAGACAAATTTTCTT	eudicot_PLT3-7	-662	-622
Acer truncatum	acertr_PLT3-7_1	eudicot_PLT3-7_motif1	0.00905	ACTCCACAATATATGCGACCTTGTTTCAACTAAATGACTAA	eudicot_PLT3-7	-1777	-1737
Actinidia chinensis	ach_PLT3-7_1	eudicot_PLT3-7_motif1	8.92E-12	AGCCCGGATCATTCGCAACTTTGCTCCAGACAATTTTTTTT	eudicot_PLT3-7	-1447	-1407
Actinidia chinensis	ach_PLT3-7_2	eudicot_PLT3-7_motif1	3.26E-08	AGCTCGGATCATTCGCGATTTTGCTCGAGATAAATTTTCTT	eudicot_PLT3-7	-2280	-2240
Arabidopsis lyrata	aly_PLT3-7_1	eudicot_PLT3-7_motif1	1.10E-13	CTCCCAGATCTTTTGCGACCTTGTTCTAGACAAAATTTCTC	eudicot_PLT3-7	-2131	-2091
Arabidopsis lyrata	aly_PLT3-7_2	eudicot_PLT3-7_motif1	4.38E-07	GGCCCAGATATTTTGCGACCTTTGTTCCAGACAAAATCTAT	eudicot_PLT3-7	-2343	-2303
Avicennia marina	ama_PLT3-7_1	eudicot_PLT3-7_motif1	1.35E-06	AGCCCGCATCTTTCGCGACCCCTTCCGCAGACAAGTTTTCC	eudicot_PLT3-7	-5226	-5186
Avicennia marina	ama_PLT3-7_2	eudicot_PLT3-7_motif1	2.83E-08	AGCCCGGATCTTAAGGAAGCTTGCCTCAGACAAATTTTCCG	eudicot_PLT3-7	-1500	-1460
Amaranthus hybridus	amhyb_PLT3-7_1	eudicot_PLT3-7_motif1	0.00329	ACTCCGTACCTTCCGGGAACTTGTTTGTTTCCGACAAACTT	eudicot_PLT3-7	-1494	-1454
Aquilegia oxysepala	aox_PLT3-7_1	eudicot_PLT3-7_motif1	3.87E-05	CCGCCCGATCTCCCGCTACATTGTTTCAGACATATTTTCTT	eudicot_PLT3-7	-589	-549
Arachis hypogaea	arhy_PLT3-7_2	eudicot_PLT3-7_motif1	2.93E-09	AGCCCGGATGTTTCGCGACCCTGCCTTGAGACAATTTTTCT	eudicot_PLT3-7	-611	-571
Arachis hypogaea	arhy_PLT3-7_4	eudicot_PLT3-7_motif1	2.93E-09	AGCCCGGATGTTTCGCGACCCTGCCTTGAGACAATTTTTCT	eudicot_PLT3-7	-611	-571
Arabidopsis thaliana	ath_PLT3-7_1	eudicot_PLT3-7_motif1	1.10E-13	CTCCCAGATCTTTTGCGACCTTGTTCTAGACAAAATTTCTC	eudicot_PLT3-7	-2088	-2048
Arabidopsis thaliana	ath_PLT3-7_2	eudicot_PLT3-7_motif1	1.74E-05	GGCCCAGATATTTTGCGACCTTTGTTGTTCCAGACAAAATC	eudicot_PLT3-7	-1047	-1007
Brassica carinata	bca_PLT3-7_2	eudicot_PLT3-7_motif1	2.70E-11	CTCCCTGGTCTTTTGCGACCTTGTTCGAGATAAATTTTCTC	eudicot_PLT3-7	-1307	-1267
Brassica carinata	bca_PLT3-7_4	eudicot_PLT3-7_motif1	1.22E-06	CTTCCAGATATTTTGCGACCTATGTTCCAGACAAAATTTCT	eudicot_PLT3-7	-481	-441
Brassica carinata	bca_PLT3-7_5	eudicot_PLT3-7_motif1	2.49E-12	CTCCCTGGTCTTTTGCGACCTTGTTCTAGACAAATTTTCTC	eudicot_PLT3-7	-1237	-1197
Brassica napus	bna_PLT3-7_1	eudicot_PLT3-7_motif1	9.84E-08	CTCCCTGGTCTTTTGCGACCTTGTTCTAACAAATTTTCTCA	eudicot_PLT3-7	-1530	-1490
Brassica napus	bna_PLT3-7_3	eudicot_PLT3-7_motif1	9.70E-08	CTTCCAGATATTTTGCGACCTTTGTTCCAGACAAAATTTCT	eudicot_PLT3-7	-4854	-4814
Brassica napus	bna_PLT3-7_4	eudicot_PLT3-7_motif1	3.26E-08	CTCCAACATCTTTTGCAACCTTCTTCTGGCCAAAATTTCTC	eudicot_PLT3-7	-1105	-1065
Brassica napus	bna_PLT3-7_5	eudicot_PLT3-7_motif1	2.49E-12	CTCCCTGGTCTTTTGCGACCTTGTTCTAGACAAATTTTCTC	eudicot_PLT3-7	-1237	-1197
Brassica napus	bna_PLT3-7_7	eudicot_PLT3-7_motif1	1.22E-06	CTTCCAGATATTTTGCGACCTATGTTCCAGACAAAATTTCT	eudicot_PLT3-7	-484	-444
Brassica napus	bna_PLT3-7_8	eudicot_PLT3-7_motif1	6.31E-06	CTCCAACATCTTTTGCAACCTTTCTTGCCAAAATTTCTCCT	eudicot_PLT3-7	-2331	-2291
Brassica oleracea	bol_PLT3-7_1	eudicot_PLT3-7_motif1	2.49E-12	CTCCCTGGTCTTTTGCGACCTTGTTCTAGACAAATTTTCTC	eudicot_PLT3-7	-1235	-1195
Brassica oleracea	bol_PLT3-7_3	eudicot_PLT3-7_motif1	9.70E-08	CTTCCAGATATTTTGCGACCTTTGTTCCAGACAAAATTTCT	eudicot_PLT3-7	-766	-726
Brassica oleracea	bol_PLT3-7_4	eudicot_PLT3-7_motif1	1.15E-05	CTCCAACATCTTTTGCAACCTTCTTGCCAAAATTTCTCCTC	eudicot_PLT3-7	-1127	-1087
Brassica rapa	bra_PLT3-7_1	eudicot_PLT3-7_motif1	9.84E-08	CTCCCTGGTCTTTTGCGACCTTGTTCTAACAAATTTTCTCA	eudicot_PLT3-7	-1325	-1285
Brassica rapa	bra_PLT3-7_3	eudicot_PLT3-7_motif1	9.70E-08	CTTCCAGATATTTTGCGACCTTTGTTCCAGACAAAATTTCT	eudicot_PLT3-7	-1269	-1229
Brassica rapa	bra_PLT3-7_4	eudicot_PLT3-7_motif1	3.26E-08	CTCCAACATCTTTTGCAACCTTCTTCTGGCCAAAATTTCTC	eudicot_PLT3-7	-1105	-1065
Beta vulgaris	bvu_PLT3-7_1	eudicot_PLT3-7_motif1	0.000492	CATCCGTATCTTTCGGGAGCTTGTTTGTTTTAGACAAAATT	eudicot_PLT3-7	-2263	-2223
Capsicum annuum	can_PLT3-7_1	eudicot_PLT3-7_motif1	7.62E-09	AACCCGGATTATTCGGGGCCTTGTTTCAGACATATTTTCTA	eudicot_PLT3-7	-2792	-2752
Cannabis sativa	cansat_PLT3-7_1	eudicot_PLT3-7_motif1	2.08E-17	AGCCCGGATCTTTCGCGACCTTGTTTCAGACATATTTTCTT	eudicot_PLT3-7	-714	-674
Cicer arietinum L.	car_PLT3-7_2	eudicot_PLT3-7_motif1	3.68E-15	AGCCCGGATCTTTCGCAACCGTGTTTCAGACCATTTTTCTT	eudicot_PLT3-7	-840	-800
Corylus avellana	cav_PLT3-7_1	eudicot_PLT3-7_motif1	1.21E-16	AGCCCGGATCTTCCGCGACCTTGTTTCAGACAAATTTTCTT	eudicot_PLT3-7	-660	-620
Coffea canephora	ccan_PLT3-7_1	eudicot_PLT3-7_motif1	4.29E-12	AGCCCGGATCTTTCGCGACCTTGTTCGCAGACAAAATTTCT	eudicot_PLT3-7	-760	-720
Citrus clementina	ccl_PLT3-7_1	eudicot_PLT3-7_motif1	1.58E-16	AGCCCGGATCTTTCGCAACGTTGTTTCAGACAAATTTTCTT	eudicot_PLT3-7	-598	-558
Cardamine hirsuta	chi_PLT3-7_1	eudicot_PLT3-7_motif1	3.87E-05	CTCCAAGATCTTTTGCGACTTTCTCTTCTGGACAAAATTTC	eudicot_PLT3-7	-1826	-1786
Carya illinoinensis	cil_PLT3-7_1	eudicot_PLT3-7_motif1	3.29E-16	AGCCCGGATCTCTCGCGACCTTGTTTCAGACAAATTTTCTT	eudicot_PLT3-7	-670	-630
Carya illinoinensis	cil_PLT3-7_2	eudicot_PLT3-7_motif1	9.07E-10	AGCCCGGATCTTTCGCGACCTTGTTTGTTTCAGACAAATTT	eudicot_PLT3-7	-647	-607
Citrullus lanatus	cla_PLT3-7_1	eudicot_PLT3-7_motif1	3.22E-15	AGCCCGGATGTTTCGCGACCTTGTTGCAGACAAAATTTCTT	eudicot_PLT3-7	-417	-377
Cucumis melo	cme_PLT3-7_1	eudicot_PLT3-7_motif1	2.00E-16	AGCCCGGATGTTTCGCGACCTTGTTTCAGACAAAATTTCCT	eudicot_PLT3-7	-378	-338
Corchorus olitorius	col_PLT3-7_1	eudicot_PLT3-7_motif1	1.97E-17	AGCCCGGATCTTTCGCGACGTTGTTTCAGACAAATTTTCTT	eudicot_PLT3-7	-742	-702
Chenopodium quinoa	cqu_PLT3-7_1	eudicot_PLT3-7_motif1	5.87E-08	AGCCCGGATCTTTCGGGACCTTGTTTGTTTCAGACAAAACT	eudicot_PLT3-7	-1840	-1800
Chenopodium quinoa	cqu_PLT3-7_2	eudicot_PLT3-7_motif1	1.46E-07	AGCCCGGATCTTTCGGGACCTTGTTTGTTTAAGACAAAACT	eudicot_PLT3-7	-1948	-1908
Capsella rubella	cru_PLT3-7_1	eudicot_PLT3-7_motif1	0.000486	CTCCCAGATCTTTTGCGAGCTTTGTTGTTCTATGTAGACAA	eudicot_PLT3-7	-2099	-2059
Capsella rubella	cru_PLT3-7_2	eudicot_PLT3-7_motif1	1.16E-07	GGCCCAGATATTTTGCGACCTTTGTTCCAGACAAAAATCTA	eudicot_PLT3-7	-978	-938
Cucumis sativus L.	csa_PLT3-7_1	eudicot_PLT3-7_motif1	2.00E-16	AGCCCGGATGTTTCGCGACCTTGTTTCAGACAAAATTTCCT	eudicot_PLT3-7	-391	-351
Daucus carota	dca_PLT3-7_1	eudicot_PLT3-7_motif1	4.71E-07	AGCCCGGATCTTCCGCCACCTTGTTTCACTCTTTCTAACCC	eudicot_PLT3-7	-3189	-3149
Davidia involucrata	din_PLT3-7_1	eudicot_PLT3-7_motif1	1.58E-16	AGCCCGGATCTTTCGCAACGTTGTTTCAGACAAATTTTCTT	eudicot_PLT3-7	-671	-631
Davidia involucrata	din_PLT3-7_2	eudicot_PLT3-7_motif1	1.74E-07	AGCCCGAATCTTACGCGACGTTGTTTGACAAATTTTCTTCT	eudicot_PLT3-7	-810	-770
Durio zibethinus	dzi_PLT3-7_1	eudicot_PLT3-7_motif1	8.68E-13	ACCCCGGATCTTCCGCAACGTTGTTCCAGACAAATTTTCCT	eudicot_PLT3-7	-571	-531
Erigeron canadensis	eca_PLT3-7_1	eudicot_PLT3-7_motif1	5.04E-07	AGCCCGGATGTTTCGTCACCTTGTTCAGGCAAAATTTCTTC	eudicot_PLT3-7	-8649	-8609
Eucalyptus grandis	egr_PLT3-7_1	eudicot_PLT3-7_motif1	8.28E-10	AGCCCGGAAGTCTCGCGACTCTGTTTCAGACAAGTTTTCTT	eudicot_PLT3-7	-906	-866
Erythranthe guttata	egut_PLT3-7_1	eudicot_PLT3-7_motif1	2.95E-07	AGCCCGTATCTTTCGCGACCCTTTGCTGCAGACAATTTCCT	eudicot_PLT3-7	-2179	-2139
Erythranthe guttata	egut_PLT3-7_3	eudicot_PLT3-7_motif1	8.92E-12	AGCCCGGATCTTAAGCGAGCTTGCTCCAGACAAAATTTCTT	eudicot_PLT3-7	-657	-617
Eutrema salsugineum	esa_PLT3-7_2	eudicot_PLT3-7_motif1	9.70E-13	CTCCCAGATCTTTTGCGACCTTGTTCTGGACAAAATTTCTC	eudicot_PLT3-7	-2489	-2449
Fragaria x ananassa	fan_PLT3-7_1	eudicot_PLT3-7_motif1	3.68E-16	AGCCCGGATCTTTCGCAACCTTGTTTCAGACCATTTTTCTC	eudicot_PLT3-7	-568	-528
Fragaria x ananassa	fan_PLT3-7_2	eudicot_PLT3-7_motif1	3.68E-16	AGCCCGGATCTTTCGCAACCTTGTTTCAGACCATTTTTCTC	eudicot_PLT3-7	-606	-566
Fragaria x ananassa	fan_PLT3-7_3	eudicot_PLT3-7_motif1	3.68E-16	AGCCCGGATCTTTCGCAACCTTGTTTCAGACCATTTTTCTC	eudicot_PLT3-7	-561	-521
Fragaria x ananassa	fan_PLT3-7_4	eudicot_PLT3-7_motif1	3.86E-14	AGCCCGTATCTTTCGCAACCTTGTTTCAGACCATTTTTCTC	eudicot_PLT3-7	-579	-539
Fragaria vesca	fve_PLT3-7_1	eudicot_PLT3-7_motif1	3.68E-16	AGCCCGGATCTTTCGCAACCTTGTTTCAGACCATTTTTCTC	eudicot_PLT3-7	-568	-528
Gossypium hirsutum	ghi_PLT3-7_1	eudicot_PLT3-7_motif1	3.22E-15	AGCCCAGATCTTTCGCGACGCTGTTCCAGACAAATTTTCTT	eudicot_PLT3-7	-948	-908
Gossypium hirsutum	ghi_PLT3-7_3	eudicot_PLT3-7_motif1	3.68E-16	AGCCCGGATCTTTCGCGACGCTGTTCCAGACAAATTTTCTT	eudicot_PLT3-7	-944	-904
Glycine max	gma_PLT3-7_1	eudicot_PLT3-7_motif1	5.48E-14	AGCCCGGATCTTTCGCGGACGTGTTTCAGACAAATTTTCTT	eudicot_PLT3-7	-496	-456
Glycine max	gma_PLT3-7_2	eudicot_PLT3-7_motif1	2.12E-07	AGCCCGCATCTTTCGCAACCTTCTTTCTTTTCAGAATTCAG	eudicot_PLT3-7	-1037	-997
Glycine max	gma_PLT3-7_3	eudicot_PLT3-7_motif1	6.55E-12	ACCCCGGATCTTTCGCGGACGTGTTTCAGACAATTTTTCTT	eudicot_PLT3-7	-448	-408
Glycine max	gma_PLT3-7_4	eudicot_PLT3-7_motif1	2.10E-06	AGCCCGCATCTTTCGCAACCTTCTTTCTTTTCAGACAGTTT	eudicot_PLT3-7	-681	-641
Gossypium raimondii	gra_PLT3-7_1	eudicot_PLT3-7_motif1	3.68E-16	AGCCCGGATCTTTCGCGACGCTGTTCCAGACAAATTTTCTT	eudicot_PLT3-7	-932	-892
Lupinus albus	lal_PLT3-7_2	eudicot_PLT3-7_motif1	9.07E-10	AGCCCGGATCTTTCGCGACCGTGTTTTAGACTTTTTTCTAC	eudicot_PLT3-7	-877	-837
Lotus japonicus	lja_PLT3-7_1	eudicot_PLT3-7_motif1	2.77E-16	AGCCCGGATCTTTCGCGACCGTGTTTCAGACAATTTTTCTT	eudicot_PLT3-7	-514	-474
Lonicera japonica	lonja_PLT3-7_1	eudicot_PLT3-7_motif1	1.85E-16	AGCCCGGATCTTTCGCGACCTTGTTTCAGGCCATTTTTCTT	eudicot_PLT3-7	-1662	-1622
Malus domestica	mdo_PLT3-7_1	eudicot_PLT3-7_motif1	3.68E-05	AGCCCGGATCTTCCGCAACTTGTTTCAGACAAAATTTCTTC	eudicot_PLT3-7	-500	-460
Malus domestica	mdo_PLT3-7_2	eudicot_PLT3-7_motif1	0.000101	AATCCGGATCTTCCGCAACTTGTTTTGGGCAAAATTTCTTC	eudicot_PLT3-7	-539	-499
Manihot esculenta	mes_PLT3-7_1	eudicot_PLT3-7_motif1	1.16E-12	GGTCCGTATCTTTCGCGACCTTGTTTCAGACATATTTTCTT	eudicot_PLT3-7	-664	-624
Manihot esculenta	mes_PLT3-7_2	eudicot_PLT3-7_motif1	1.62E-15	ACCCCGGATCTTTCGCGACGTTGTTTCAGACAAAATTTCTT	eudicot_PLT3-7	-691	-651
Medicago truncatula	mtr_PLT3-7_1	eudicot_PLT3-7_motif1	3.68E-15	AGCCCGGATCTTTCGCAACCGTGTTTCAGACCATTTTTCTT	eudicot_PLT3-7	-541	-501
Nelumbo nucifera	nnu_PLT3-7_2	eudicot_PLT3-7_motif1	0.000527	CCGCCCGATCCTCCGCGACGTTGTTTCTCAGACAAATTTTC	eudicot_PLT3-7	-918	-878
Nicotiana tabacum	nta_PLT3-7_1	eudicot_PLT3-7_motif1	7.09E-10	AGCCCGGTTTTTTCGCAACTTTGTTTCAGACATATTTTCTT	eudicot_PLT3-7	-1528	-1488
Nicotiana tabacum	nta_PLT3-7_2	eudicot_PLT3-7_motif1	1.07E-11	AGCCCGGATTCTTCGCGGCTTTGTTTCAGACATATTTTCTT	eudicot_PLT3-7	-1480	-1440
Nicotiana tabacum	nta_PLT3-7_3	eudicot_PLT3-7_motif1	1.07E-11	AGCCCGGATTCTTCGCGGCTTTGTTTCAGACATATTTTCTT	eudicot_PLT3-7	-627	-587
Nicotiana tabacum	nta_PLT3-7_4	eudicot_PLT3-7_motif1	2.12E-10	AGCCCGGTTTTTTCGCGACTTTGTTTCAGACATATTTTCTT	eudicot_PLT3-7	-2079	-2039
Olea europaea	oeu_PLT3-7_1	eudicot_PLT3-7_motif1	9.44E-07	AGCCCGTATCTTTCGCATCCATGTTACAGAAAAATTTTCTT	eudicot_PLT3-7	-500	-460
Olea europaea	oeu_PLT3-7_2	eudicot_PLT3-7_motif1	1.39E-05	AGCCAAGATGTTTCGTGTTCTAGTTTTAGACAAATTTTTTT	eudicot_PLT3-7	-5251	-5211
Olea europaea	oeu_PLT3-7_3	eudicot_PLT3-7_motif1	3.81E-07	AGCCCGGATCTCTCTCGTTCTTGTTTCAGACAAATTTTCTT	eudicot_PLT3-7	-648	-608
Petunia axillaris	pax_PLT3-7_1	eudicot_PLT3-7_motif1	1.90E-10	AGCCCGGATTCTACGCGGCCTTGTTACAGACAAATTTTCTT	eudicot_PLT3-7	-672	-632
Petunia axillaris	pax_PLT3-7_2	eudicot_PLT3-7_motif1	5.75E-08	AGTCCGGAATCCCCGCAACCTTGTTTCAGACATATTTTCTT	eudicot_PLT3-7	-625	-585
Petunia axillaris	pax_PLT3-7_3	eudicot_PLT3-7_motif1	7.16E-13	AGCCCGGGTTCTTCGCGACCTTGTTTCAGACATATTTTCTT	eudicot_PLT3-7	-1084	-1044
Prunus persica	ppe_PLT3-7_1	eudicot_PLT3-7_motif1	1.97E-17	AGCCCGGATCTTTCGCGACCTTGTTTTAGACAAATTTTCTT	eudicot_PLT3-7	-712	-672
Pisum sativum	psa_PLT3-7_1	eudicot_PLT3-7_motif1	3.68E-15	AGCCCGGATCTTTCGCAACCGTGTTTCAGACCATTTTTCTT	eudicot_PLT3-7	-494	-454
Papaver somniferum	pso_PLT3-7_1	eudicot_PLT3-7_motif1	0.00298	CCGCCCGATCTTCCGCAACATTGTTTCTACCAGACAAAATT	eudicot_PLT3-7	-1039	-999
Papaver somniferum	pso_PLT3-7_2	eudicot_PLT3-7_motif1	0.00298	CCGCCCGATCTTCCGCAACATTGTTTCTACCAGACAAAATT	eudicot_PLT3-7	-1039	-999
Populus trichocarpa	ptr_PLT3-7_1	eudicot_PLT3-7_motif1	8.29E-09	AGTCCGGATCTTTCGCGGCACTGTTTCCAGACAAAATTTCT	eudicot_PLT3-7	-1536	-1496
Quercus lobata	qlo_PLT3-7_1	eudicot_PLT3-7_motif1	3.59E-18	AGCCCGGATCTTTCGCGACCTTGTTTCAGACAAAATTTCTT	eudicot_PLT3-7	-821	-781
Rosa chinensis	rch_PLT3-7_1	eudicot_PLT3-7_motif1	5.23E-15	AGCCCGGATCTTTCGCAACCTTGTTTCGGACCATTTTTCTC	eudicot_PLT3-7	-640	-600
Rhododendron simsii	rsi_PLT3-7_1	eudicot_PLT3-7_motif1	0.00392	AGCCCGGATAATTCGCGTCGTCTTTGCTCCCCGACAAATTT	eudicot_PLT3-7	-1774	-1734
Striga asiatica	sas_PLT3-7_2	eudicot_PLT3-7_motif1	1.62E-08	AGCCCGGATGTTAAGCGAGGTTGCTCCAGACATATTTTCCG	eudicot_PLT3-7	-1555	-1515
Salvia bowleyana	sbo_PLT3-7_1	eudicot_PLT3-7_motif1	7.96E-07	AGCCCGCATCTTTCGCGAGCTTTGCCGCAGACACATTTTCC	eudicot_PLT3-7	-1371	-1331
Salvia bowleyana	sbo_PLT3-7_3	eudicot_PLT3-7_motif1	9.09E-08	ACCCCGGATCTGAAGCGACTTTGCTCCAGACAAAATTTCGT	eudicot_PLT3-7	-747	-707
Salix brachista	sbr_PLT3-7_1	eudicot_PLT3-7_motif1	1.98E-08	AGTCCGGATCTTTCGCGACACTGTTCCCAGACAAAGTTTCT	eudicot_PLT3-7	-4744	-4704
Sechium edule	sed_PLT3-7_1	eudicot_PLT3-7_motif1	6.85E-05	AGGCCGGATGGTTGGGAACGTTGTTGCACACAAATTTTCTT	eudicot_PLT3-7	-460	-420
Sechium edule	sed_PLT3-7_2	eudicot_PLT3-7_motif1	3.63E-08	AGCCCGGATGTTTCGCGGCGTTGTTTAAGAGACAAAATTTC	eudicot_PLT3-7	-306	-266
Solanum lycopersicum	sly_PLT3-7_1	eudicot_PLT3-7_motif1	4.21E-08	AGCCCGGGTTATTCGGGAACTTGTTTCAGACAGACATATTT	eudicot_PLT3-7	-1457	-1417
Solanum lycopersicum	sly_PLT3-7_2	eudicot_PLT3-7_motif1	3.64E-10	AGCCCGGATTCTTCGCGGCTTTGTTTGAGACATATTTTCTA	eudicot_PLT3-7	-1425	-1385
Schrenkiella parvula	spa_PLT3-7_2	eudicot_PLT3-7_motif1	9.70E-13	CTCCCAGATCTTTTGCGACCTTGTTCTGGACAAAATTTCTC	eudicot_PLT3-7	-2053	-2013
Solanum pennellii	spe_PLT3-7_1	eudicot_PLT3-7_motif1	2.68E-10	AGCCCGGGTTATTCGGGAACTTGTTTCAGACATATTTTCTT	eudicot_PLT3-7	-1280	-1240
Solanum pennellii	spe_PLT3-7_2	eudicot_PLT3-7_motif1	3.64E-10	AGCCCGGATTCTTCGCGGCTTTGTTTGAGACATATTTTCTA	eudicot_PLT3-7	-1501	-1461
Solanum tuberosum	stu_PLT3-7_1	eudicot_PLT3-7_motif1	8.28E-10	AGCCCGGGTTATTCGGGAACTTGTTTCAGACATTTTTTCTT	eudicot_PLT3-7	-2425	-2385
Solanum tuberosum	stu_PLT3-7_2	eudicot_PLT3-7_motif1	6.15E-10	AGCCCGGATTCTTCGCGGCTTTGTTCGAGACATATTTTCTA	eudicot_PLT3-7	-5454	-5414
Selenicereus undatus	sun_PLT3-7_2	eudicot_PLT3-7_motif1	2.04E-11	AGCCCGGATGTTTCGGGAGCTTGTTCGAGACAAATTTTCCG	eudicot_PLT3-7	-763	-723
Trochodendron aralioides	tar_PLT3-7_2	eudicot_PLT3-7_motif1	8.06E-09	CGCCCCGATCTTCCGCAACGTTGTGGCAGACATATTTTCTC	eudicot_PLT3-7	-734	-694
Tarenaya hassleriana	tha_PLT3-7_2	eudicot_PLT3-7_motif1	2.98E-05	CGCCCGGATCTTTTGCAACCTTTGTTGTTAGAACTTGGACC	eudicot_PLT3-7	-1879	-1839
Tripterygium wilfordii	twi_PLT3-7_1	eudicot_PLT3-7_motif1	3.68E-16	AGCCCGGATCTTTCGCGACGTTGTTTCAGACAAATTTTCTA	eudicot_PLT3-7	-651	-611
Tripterygium wilfordii	twi_PLT3-7_2	eudicot_PLT3-7_motif1	4.25E-09	AGCCCGGATCTTCGGCTACTCTGTTTCAGACAAAATTTTAT	eudicot_PLT3-7	-556	-516
Vigna mungo	vmu_PLT3-7_1	eudicot_PLT3-7_motif1	0.000707	AGCCCGCATCTATGGTAACCTTCTTTCTTTTCAGACAATTT	eudicot_PLT3-7	-640	-600
Vigna mungo	vmu_PLT3-7_2	eudicot_PLT3-7_motif1	5.48E-14	AGCCCGGATCTTTCGCGGACGTGTTTCAGACAAATTTTCTT	eudicot_PLT3-7	-479	-439
Vitis vinifera	vvi_PLT3-7_1	eudicot_PLT3-7_motif1	8.63E-08	AGCCCGGATCCTTCGCAACGTTGTTTGTTTCAGACAAATTT	eudicot_PLT3-7	-159	-119
Arabidopsis thaliana	ath_PLT3-7_1	eudicot_PLT3-7_motif1	6.14E-13	CTCCCAGATCTTTTGCGACCTTGTTCTAGACAAAATTTCTC	monocot_PLT3-7	-2088	-2048
Arabidopsis thaliana	ath_PLT3-7_2	eudicot_PLT3-7_motif1	6.82E-05	GGCCCAGATATTTTGCGACCTTTGTTGTTCCAGACAAAATC	monocot_PLT3-7	-1047	-1007
Glycine max	gma_PLT3-7_1	eudicot_PLT3-7_motif1	5.74E-13	AGCCCGGATCTTTCGCGGACGTGTTTCAGACAAATTTTCTT	monocot_PLT3-7	-496	-456
Glycine max	gma_PLT3-7_2	eudicot_PLT3-7_motif1	9.11E-07	AGCCCGCATCTTTCGCAACCTTCTTTCTTTTCAGAATTCAG	monocot_PLT3-7	-1037	-997
Glycine max	gma_PLT3-7_3	eudicot_PLT3-7_motif1	3.21E-11	ACCCCGGATCTTTCGCGGACGTGTTTCAGACAATTTTTCTT	monocot_PLT3-7	-448	-408
Glycine max	gma_PLT3-7_4	eudicot_PLT3-7_motif1	8.89E-06	AGCCCGCATCTTTCGCAACCTTCTTTCTTTTCAGACAGTTT	monocot_PLT3-7	-681	-641
Populus trichocarpa	ptr_PLT3-7_1	eudicot_PLT3-7_motif1	3.77E-08	AGTCCGGATCTTTCGCGGCACTGTTTCCAGACAAAATTTCT	monocot_PLT3-7	-1536	-1496
Solanum lycopersicum	sly_PLT3-7_1	eudicot_PLT3-7_motif1	1.79E-07	AGCCCGGGTTATTCGGGAACTTGTTTCAGACAGACATATTT	monocot_PLT3-7	-1457	-1417
Solanum lycopersicum	sly_PLT3-7_2	eudicot_PLT3-7_motif1	1.69E-09	AGCCCGGATTCTTCGCGGCTTTGTTTGAGACATATTTTCTA	monocot_PLT3-7	-1425	-1385
Arabidopsis lyrata	aly_PLT3-7_1	eudicot_PLT3-7_motif4	2.45E-18	TTAATGACTATAATGCCACATCACTCTGGCCAGAACCCTAACGAGAGGCCACA	eudicot_PLT3-7	-4520	-4468
Arabidopsis thaliana	ath_PLT3-7_1	eudicot_PLT3-7_motif4	2.45E-18	TTAATGACTATAATGCCACATCACTCTGGCCAGAACCCTAACGAGAGGCCACA	eudicot_PLT3-7	-4596	-4544
Brassica carinata	bca_PLT3-7_1	eudicot_PLT3-7_motif4	5.36E-25	TTAATGAGTATAATGCTACGTCACTCTGGCCAGAACCCTAACGAGAGGCCACG	eudicot_PLT3-7	-3505	-3453
Brassica carinata	bca_PLT3-7_1	eudicot_PLT3-7_motif4	3.03E-13	AATGAGTATATAATGCTACGTCACTCTGGCCAGAACCCTAACGAGAGGCCACG	eudicot_PLT3-7	-5759	-5707
Brassica carinata	bca_PLT3-7_2	eudicot_PLT3-7_motif4	5.36E-25	TTAGTGGCTATAATGCCACGTCACTCTGGCAAGAACCCTAACGAGAGGCCACG	eudicot_PLT3-7	-5992	-5940
Brassica carinata	bca_PLT3-7_3	eudicot_PLT3-7_motif4	2.81E-21	TTAATGACTTTAGTGCCGCGTCAGTCTGGCCAGAACCCTAAGGAGAGGCCACG	eudicot_PLT3-7	-3023	-2971
Brassica carinata	bca_PLT3-7_5	eudicot_PLT3-7_motif4	9.35E-24	TTTATGGCTATAATGCCACGTCACTCTGGCAAGAACCCTAACGAGAGGCCACG	eudicot_PLT3-7	-5409	-5357
Brassica napus	bna_PLT3-7_1	eudicot_PLT3-7_motif4	5.36E-25	TTAGTGGCTATAATGCCACGTCACTCTGGCAAGAACCCTAACGAGAGGCCACG	eudicot_PLT3-7	-6676	-6624
Brassica napus	bna_PLT3-7_2	eudicot_PLT3-7_motif4	5.36E-25	TTAATGAGTATAATGCTACGTCACTCTGGCCAGAACCCTAACGAGAGGCCACG	eudicot_PLT3-7	-6735	-6683
Brassica napus	bna_PLT3-7_4	eudicot_PLT3-7_motif4	5.36E-25	TTAATGGCCATAATGCCACGTCAGTCTGGCCAGAACCCTAAGGAGAGGCCACG	eudicot_PLT3-7	-5164	-5112
Brassica napus	bna_PLT3-7_5	eudicot_PLT3-7_motif4	5.36E-25	TTAGTGGCTATAATGCCACGTCACTCTGGCAAGAACCCTAACGAGAGGCCACG	eudicot_PLT3-7	-5453	-5401
Brassica napus	bna_PLT3-7_6	eudicot_PLT3-7_motif4	5.36E-25	TTAATGAGTATAATGCTACGTCACTCTGGCCAGAACCCTAACGAGAGGCCACG	eudicot_PLT3-7	-4569	-4517
Brassica napus	bna_PLT3-7_8	eudicot_PLT3-7_motif4	3.50E-24	TTAATGGCTATAATGCCACGTCAGTCTGGCCAGAACCCTAAGGAAAGGCCACG	eudicot_PLT3-7	-6700	-6648
Brassica oleracea	bol_PLT3-7_1	eudicot_PLT3-7_motif4	8.63E-21	TTAGTGGCTATAATCCCACGTCACTCTGGCAAGAACCCTAACGAGAGGCCACG	eudicot_PLT3-7	-7730	-7678
Brassica oleracea	bol_PLT3-7_2	eudicot_PLT3-7_motif4	5.36E-25	TTAATGAGTATAATGCTACGTCACTCTGGCCAGAACCCTAACGAGAGGCCACG	eudicot_PLT3-7	-4559	-4507
Brassica oleracea	bol_PLT3-7_4	eudicot_PLT3-7_motif4	3.50E-24	TTAATGGCTATAATGCCACGTCAGTCTGGCCAGAACCCTAAGGAAAGGCCACG	eudicot_PLT3-7	-5510	-5458
Brassica rapa	bra_PLT3-7_1	eudicot_PLT3-7_motif4	5.36E-25	TTAGTGGCTATAATGCCACGTCACTCTGGCAAGAACCCTAACGAGAGGCCACG	eudicot_PLT3-7	-4342	-4290
Brassica rapa	bra_PLT3-7_2	eudicot_PLT3-7_motif4	9.35E-24	TTAATGAGTATAATGCTACGTCACTCTGGCCAGAACCCTGACGAGAGGCCACG	eudicot_PLT3-7	-3500	-3448
Brassica rapa	bra_PLT3-7_4	eudicot_PLT3-7_motif4	5.36E-25	TTAATGGCCATAATGCCACGTCAGTCTGGCCAGAACCCTAAGGAGAGGCCACG	eudicot_PLT3-7	-5164	-5112
Cardamine hirsuta	chi_PLT3-7_1	eudicot_PLT3-7_motif4	5.12E-19	TGAATGACTATAAGGCCACGTCATTTTGGCTAGAACCCTAACGAGCGGCCACG	eudicot_PLT3-7	-4810	-4758
Carya illinoinensis	cil_PLT3-7_2	eudicot_PLT3-7_motif4	0.0019	TGGTGGGCCACAGCATCAAGCCCGTTGGCACAGGGCCGATGTGTGGATTGATG	eudicot_PLT3-7	-5122	-5070
Capsella rubella	cru_PLT3-7_1	eudicot_PLT3-7_motif4	1.07E-05	TAATGACTAGAAAAGCCACGTCATTCTGGCCACAACCCTAACGAGAGGCCACA	eudicot_PLT3-7	-4366	-4314
Eutrema salsugineum	esa_PLT3-7_2	eudicot_PLT3-7_motif4	3.70E-17	TTAATGATTATAATGCCACTTCACTCTGGCCAGAACACTAACGAGAGGCCACG	eudicot_PLT3-7	-5095	-5043
Schrenkiella parvula	spa_PLT3-7_2	eudicot_PLT3-7_motif4	1.01E-22	TTAATGGCTATAATGCCACGTCATTCTGGCCAGAGCCCTAAAGAGAGGCCACG	eudicot_PLT3-7	-4387	-4335
Arabidopsis thaliana	ath_PLT3-7_1	eudicot_PLT3-7_motif4	1.68E-17	TTAATGACTATAATGCCACATCACTCTGGCCAGAACCCTAACGAGAGGCCACA	monocot_PLT3-7	-4596	-4544
Aethionema arabicum	aar_BBM_1	eudicot_BBM_motif1	0.000109	CCCCCGCCTTCACCGGGGGAA	eudicot_BBM	-3825	-3805
Acer truncatum	acertr_BBM_1	eudicot_BBM_motif1	8.74E-08	CTCCCGTTTGTAGCGGGGGAG	eudicot_BBM	-2823	-2803
Actinidia chinensis	ach_BBM_1	eudicot_BBM_motif1	9.45E-07	CCCCCGCTTGCAGCGGGGGAG	eudicot_BBM	-10487	-10467
Actinidia chinensis	ach_BBM_2	eudicot_BBM_motif1	8.95E-06	CACCCGCTTGCAGCGGGGGAG	eudicot_BBM	-3867	-3847
Arabidopsis lyrata	aly_BBM_1	eudicot_BBM_motif1	1.30E-05	CGCCCGCTTTAACCGGGGGAA	eudicot_BBM	-2803	-2783
Avicennia marina	ama_BBM_2	eudicot_BBM_motif1	3.60E-06	CCCCCGTCTGCAGCGGGGGAG	eudicot_BBM	-1900	-1880
Amaranthus hybridus	amhyb_BBM_1	eudicot_BBM_motif1	0.000159	TCCCCGCTTGAAACGGGGGAG	eudicot_BBM	-7388	-7368
Arachis hypogaea	arhy_BBM_1	eudicot_BBM_motif1	7.90E-06	CTCCCGTTTGTAGCGGGGGAT	eudicot_BBM	-4962	-4942
Arachis hypogaea	arhy_BBM_2	eudicot_BBM_motif1	7.90E-06	CTCCCGTTTGTAGCGGGGGAT	eudicot_BBM	-4486	-4466
Arabidopsis thaliana	ath_BBM_1	eudicot_BBM_motif1	7.54E-05	CCCCCGCTTTAACCGGGGGGA	eudicot_BBM	-2811	-2791
Brassica carinata	bca_BBM_1	eudicot_BBM_motif1	8.39E-05	CGCCCGCTTTAACCGGGGGGA	eudicot_BBM	-9152	-9132
Brassica carinata	bca_BBM_1	eudicot_BBM_motif1	8.39E-05	CGCCCGCTTTAACCGGGGGGA	eudicot_BBM	-6451	-6431
Brassica carinata	bca_BBM_2	eudicot_BBM_motif1	0.000159	CCCCCGCTTTAACCGGGGAAA	eudicot_BBM	-2703	-2683
Brassica carinata	bca_BBM_3	eudicot_BBM_motif1	1.30E-05	CGCCCGCTTTAACCGGGGGAA	eudicot_BBM	-17431	-17411
Brassica napus	bna_BBM_1	eudicot_BBM_motif1	0.000159	CCCCCGCTTTAACCGGGGAAA	eudicot_BBM	-4792	-4772
Brassica napus	bna_BBM_2	eudicot_BBM_motif1	1.30E-05	CGCCCGCTTTAACCGGGGGAA	eudicot_BBM	-3631	-3611
Brassica napus	bna_BBM_3	eudicot_BBM_motif1	0.000159	CCCCCGCTTTAACCGGGGAAA	eudicot_BBM	-2581	-2561
Brassica napus	bna_BBM_4	eudicot_BBM_motif1	1.30E-05	CGCCCGCTTTAACCGGGGGAA	eudicot_BBM	-8745	-8725
Brassica oleracea	bol_BBM_1	eudicot_BBM_motif1	0.000159	CCCCCGCTTTAACCGGGGAAA	eudicot_BBM	-8078	-8058
Brassica oleracea	bol_BBM_2	eudicot_BBM_motif1	1.30E-05	CGCCCGCTTTAACCGGGGGAA	eudicot_BBM	-8707	-8687
Brassica rapa	bra_BBM_1	eudicot_BBM_motif1	0.000159	CCCCCGCTTTAACCGGGGAAA	eudicot_BBM	-3131	-3111
Brassica rapa	bra_BBM_2	eudicot_BBM_motif1	1.30E-05	CGCCCGCTTTAACCGGGGGAA	eudicot_BBM	-3632	-3612
Beta vulgaris	bvu_BBM_1	eudicot_BBM_motif1	6.82E-06	CCCCCGCTTCAACCGGGGGAG	eudicot_BBM	-9298	-9278
Camellia sinensis var. sinensis	camsi_BBM_1	eudicot_BBM_motif1	6.50E-06	ACCCCGCTTGCAGCGGGGGAG	eudicot_BBM	-1748	-1728
Camellia sinensis var. sinensis	camsi_BBM_2	eudicot_BBM_motif1	6.50E-06	ACCCCGCTTGCAGCGGGGGAG	eudicot_BBM	-1738	-1718
Capsicum annuum	can_BBM_1	eudicot_BBM_motif1	4.34E-06	CTCCCATTTGTAGCGGGGGAG	eudicot_BBM	-5688	-5668
Cannabis sativa	cansat_BBM_1	eudicot_BBM_motif1	8.74E-08	CTCCCGTTTGTAGCGGGGGAG	eudicot_BBM	-1415	-1395
Corylus avellana	cav_BBM_1	eudicot_BBM_motif1	1.30E-05	CTCCCGTCTGTAACGGGGGAG	eudicot_BBM	-1522	-1502
Coffea canephora	ccan_BBM_1	eudicot_BBM_motif1	1.14E-07	CCCCCGTTTGTAGCGGGGGAG	eudicot_BBM	-1726	-1706
Citrus clementina	ccl_BBM_1	eudicot_BBM_motif1	8.74E-08	CTCCCGTTTGTAGCGGGGGAG	eudicot_BBM	-2069	-2049
Carpinus fangiana	cfa_BBM_1	eudicot_BBM_motif1	1.30E-05	CTCCCGTCTGTAACGGGGGAG	eudicot_BBM	-1360	-1340
Cardamine hirsuta	chi_BBM_1	eudicot_BBM_motif1	1.30E-05	CGCCCGCTTTAACCGGGGGAA	eudicot_BBM	-2783	-2763
Carya illinoinensis	cil_BBM_1	eudicot_BBM_motif1	4.95E-05	GTCCCGTTTGTAGCGGGCGAG	eudicot_BBM	-1515	-1495
Carya illinoinensis	cil_BBM_2	eudicot_BBM_motif1	0.000897	CTCCCGGTTGCAGCGGGGTAT	eudicot_BBM	-1208	-1188
Chenopodium quinoa	cqu_BBM_1	eudicot_BBM_motif1	3.57E-06	CTCCCGGTTCAAGCGGGGGAG	eudicot_BBM	-10608	-10588
Chenopodium quinoa	cqu_BBM_2	eudicot_BBM_motif1	1.18E-05	CTCCCGGTTCAACCGGGGGAG	eudicot_BBM	-3965	-3945
Capsella rubella	cru_BBM_1	eudicot_BBM_motif1	0.000658	CGCCCGCTTTAGCCGGGGGGG	eudicot_BBM	-6211	-6191
Daucus carota	dca_BBM_1	eudicot_BBM_motif1	0.000323	CCCCCGTCTGAAGCGGGGAAT	eudicot_BBM	-3212	-3192
Daucus carota	dca_BBM_2	eudicot_BBM_motif1	1.14E-07	CCCCCGTTTGTAGCGGGGGAG	eudicot_BBM	-3755	-3735
Davidia involucrata	din_BBM_1	eudicot_BBM_motif1	4.86E-07	CCCCCGTTTGCAGCGGGGGAG	eudicot_BBM	-1227	-1207
Durio zibethinus	dzi_BBM_1	eudicot_BBM_motif1	2.48E-06	AGCCCGTTTGTAGCGGGGGAG	eudicot_BBM	-1327	-1307
Erigeron canadensis	eca_BBM_1	eudicot_BBM_motif1	0.000159	CCTCCGCTTGTGGCGGGGGAG	eudicot_BBM	-11305	-11285
Eucalyptus grandis	egr_BBM_1	eudicot_BBM_motif1	0.000174	CCCCCGCTTCAAACGGGGGGA	eudicot_BBM	-1604	-1584
Erythranthe guttata	egut_BBM_1	eudicot_BBM_motif1	4.86E-07	CCCCCGTTTGCAGCGGGGGAG	eudicot_BBM	-2951	-2931
Erythranthe guttata	egut_BBM_2	eudicot_BBM_motif1	4.31E-06	CCCCCGTTGGAAGCGGGGGAG	eudicot_BBM	-808	-788
Eutrema salsugineum	esa_BBM_1	eudicot_BBM_motif1	8.39E-05	CGCCCGCTTTAACCGGGGGGA	eudicot_BBM	-2968	-2948
Gossypium hirsutum	ghi_BBM_1	eudicot_BBM_motif1	0.000162	AGCCCGTTTGATGCGGGGGGA	eudicot_BBM	-5086	-5066
Gossypium hirsutum	ghi_BBM_2	eudicot_BBM_motif1	0.000162	AGCCCGTTTGATGCGGGGGGA	eudicot_BBM	-8740	-8720
Glycine max	gma_BBM_1	eudicot_BBM_motif1	3.01E-05	GTTCCGTTTGTAGCGGGGGAG	eudicot_BBM	-2364	-2344
Glycine max	gma_BBM_2	eudicot_BBM_motif1	6.09E-06	GTCCCGTTTGTAGCGGGGGAA	eudicot_BBM	-1508	-1488
Glycine max	gma_BBM_3	eudicot_BBM_motif1	2.41E-06	GTCCCGTTTGTAGCGGGGGAG	eudicot_BBM	-2384	-2364
Gossypium raimondii	gra_BBM_1	eudicot_BBM_motif1	0.000162	AGCCCGTTTGATGCGGGGGGA	eudicot_BBM	-8398	-8378
Lotus japonicus	lja_BBM_1	eudicot_BBM_motif1	2.41E-06	CTCCCGTTTGATGCGGGGGAG	eudicot_BBM	-4913	-4893
Magnolia biondii	mbi_BBM_1	eudicot_BBM_motif1	0.000179	CGCCCGGGTACAGCGGGGGAG	eudicot_BBM	-1395	-1375
Magnolia biondii	mbi_BBM_3	eudicot_BBM_motif1	0.000179	CGCCCGGGTACAGCGGGGGAG	eudicot_BBM	-2188	-2168
Magnolia biondii	mbi_BBM_4	eudicot_BBM_motif1	0.000339	CGCCCGGCTGCAGCGGGGGCA	eudicot_BBM	-2850	-2830
Manihot esculenta	mes_BBM_1	eudicot_BBM_motif1	1.28E-06	CTCCCGTTTCTAGCGGGGGAG	eudicot_BBM	-1185	-1165
Manihot esculenta	mes_BBM_2	eudicot_BBM_motif1	1.28E-06	CTCCCGTTTCTAGCGGGGGAG	eudicot_BBM	-1267	-1247
Medicago truncatula	mtr_BBM_1	eudicot_BBM_motif1	6.09E-06	CTCCCGTCTGTACCGGGGGAG	eudicot_BBM	-3699	-3679
Nicotiana tabacum	nta_BBM_1	eudicot_BBM_motif1	1.30E-05	CCCCCGTTTCTATCGGGGGAG	eudicot_BBM	-3343	-3323
Nicotiana tabacum	nta_BBM_2	eudicot_BBM_motif1	1.30E-05	CCCCCGTTTCTATCGGGGGAG	eudicot_BBM	-16287	-16267
Olea europaea	oeu_BBM_1	eudicot_BBM_motif1	0.000159	GACCCGTTGGTAGCGGGGGAG	eudicot_BBM	-2393	-2373
Olea europaea	oeu_BBM_2	eudicot_BBM_motif1	1.30E-05	TCCCCGTTTGTAGCGGGGGAG	eudicot_BBM	-6656	-6636
Petunia axillaris	pax_BBM_1	eudicot_BBM_motif1	1.51E-05	CGCCCGTTTCTATCGGGGGAG	eudicot_BBM	-2587	-2567
Pisum sativum	psa_BBM_1	eudicot_BBM_motif1	6.09E-06	CCCCCGTCTGTACCGGGGGAG	eudicot_BBM	-5309	-5289
Papaver somniferum	pso_BBM_1	eudicot_BBM_motif1	0.00273	CCCCCGGATGCAACGCGGGAG	eudicot_BBM	-1406	-1386
Papaver somniferum	pso_BBM_2	eudicot_BBM_motif1	0.00273	CCCCCGGATGCAACGCGGGAG	eudicot_BBM	-1476	-1456
Populus trichocarpa	ptr_BBM_1	eudicot_BBM_motif1	8.74E-08	CTCCCGTTTGTAGCGGGGGAG	eudicot_BBM	-1278	-1258
Populus trichocarpa	ptr_BBM_2	eudicot_BBM_motif1	0.000129	ACTCCGTCTGTAGCGGGGGAG	eudicot_BBM	-1812	-1792
Quercus lobata	qlo_BBM_1	eudicot_BBM_motif1	8.74E-08	CTCCCGTTTGTAGCGGGGGAG	eudicot_BBM	-1566	-1546
Salvia bowleyana	sbo_BBM_4	eudicot_BBM_motif1	1.75E-05	CTCCCGTGTGCAGCGGGGGAA	eudicot_BBM	-3254	-3234
Salix brachista	sbr_BBM_1	eudicot_BBM_motif1	0.000938	CTCCCGTCTGTAGCGGCGGCG	eudicot_BBM	-1185	-1165
Salix brachista	sbr_BBM_2	eudicot_BBM_motif1	1.30E-05	CTCCCGACTGTAGCGGGGGAG	eudicot_BBM	-1593	-1573
Simmondsia chinensis	sci_BBM_1	eudicot_BBM_motif1	2.06E-05	CCCCCGTTGGATGCGGGGGAG	eudicot_BBM	-9203	-9183
Solanum lycopersicum	sly_BBM_1	eudicot_BBM_motif1	2.87E-05	CGTCCGCTTCTAGCGGGGGAG	eudicot_BBM	-4100	-4080
Schrenkiella parvula	spa_BBM_1	eudicot_BBM_motif1	8.39E-05	CGCCCGCTTTAACCGGGGGGA	eudicot_BBM	-2928	-2908
Solanum pennellii	spe_BBM_1	eudicot_BBM_motif1	2.87E-05	CGTCCGCTTCTAGCGGGGGAG	eudicot_BBM	-5416	-5396
Solanum tuberosum	stu_BBM_1	eudicot_BBM_motif1	2.41E-06	CGCCCGCTTCTAGCGGGGGAG	eudicot_BBM	-6070	-6050
Trochodendron aralioides	tar_BBM_1	eudicot_BBM_motif1	4.22E-05	CTCCCGTCTGCAGCGGGGGGA	eudicot_BBM	-12074	-12054
Tarenaya hassleriana	tha_BBM_1	eudicot_BBM_motif1	1.73E-05	CCCCCGGTTGAAGCGGGCGAG	eudicot_BBM	-1608	-1588
Tripterygium wilfordii	twi_BBM_1	eudicot_BBM_motif1	0.00868	CTCCCGTATGTAACGGGGGCC	eudicot_BBM	-1824	-1804
Vitis vinifera	vvi_BBM_2	eudicot_BBM_motif1	4.86E-07	CTCCCGTTTGCAGCGGGGGAG	eudicot_BBM	-1488	-1468
Aegilops tauschii	ata_BBM_3	eudicot_BBM_motif1	0.00408	CGCCCGACTGATGCGGGGAAG	monocot_BBM	-2667	-2647
Arabidopsis thaliana	ath_BBM_1	eudicot_BBM_motif1	0.00082	CCCCCGCTTTAACCGGGGGGA	monocot_BBM	-2811	-2791
Brachypodium distachyon	bdi_BBM_2	eudicot_BBM_motif1	0.00989	CGCCCGAGTGATGCGGGGAAG	monocot_BBM	-1548	-1528
Cenchrus purpureus	cpu_BBM_1	eudicot_BBM_motif1	0.000982	CGCCCGACTGATGCGGGGGAG	monocot_BBM	-2235	-2215
Cenchrus purpureus	cpu_BBM_2	eudicot_BBM_motif1	0.000982	CGCCCGACTGATGCGGGGGAG	monocot_BBM	-2233	-2213
Cenchrus purpureus	cpu_BBM_7	eudicot_BBM_motif1	0.00408	CGCCCGACTGATGCGGGGAAG	monocot_BBM	-3944	-3924
Digitaria exilis	dex_BBM_1	eudicot_BBM_motif1	0.00408	CGCCCGACTGATGCGGGGAAG	monocot_BBM	-2336	-2316
Digitaria exilis	dex_BBM_2	eudicot_BBM_motif1	0.00408	CGCCCGACTGATGCGGGGAAG	monocot_BBM	-2235	-2215
Eragrostis curvula	ecu_BBM_3	eudicot_BBM_motif1	0.00408	CTCCCGACTGATGCGGGGAAG	monocot_BBM	-2133	-2113
Eragrostis curvula	ecu_BBM_4	eudicot_BBM_motif1	0.00408	CTCCCGACTGATGCGGGGAAG	monocot_BBM	-2186	-2166
Glycine max	gma_BBM_1	eudicot_BBM_motif1	0.000354	GTTCCGTTTGTAGCGGGGGAG	monocot_BBM	-2364	-2344
Glycine max	gma_BBM_2	eudicot_BBM_motif1	6.18E-05	GTCCCGTTTGTAGCGGGGGAA	monocot_BBM	-1508	-1488
Glycine max	gma_BBM_3	eudicot_BBM_motif1	2.52E-05	GTCCCGTTTGTAGCGGGGGAG	monocot_BBM	-2384	-2364
Hordeum vulgare	hvu_BBM_3	eudicot_BBM_motif1	0.00408	CGCCCGACTGATGCGGGGAAG	monocot_BBM	-19058	-19038
Magnolia biondii	mbi_BBM_1	eudicot_BBM_motif1	0.00177	CGCCCGGGTACAGCGGGGGAG	monocot_BBM	-1395	-1375
Magnolia biondii	mbi_BBM_3	eudicot_BBM_motif1	0.00177	CGCCCGGGTACAGCGGGGGAG	monocot_BBM	-2188	-2168
Magnolia biondii	mbi_BBM_4	eudicot_BBM_motif1	0.00334	CGCCCGGCTGCAGCGGGGGCA	monocot_BBM	-2850	-2830
Miscanthus sinensis	msi_BBM_4	eudicot_BBM_motif1	0.00408	CTCCCGACTGATGCGGGGAAG	monocot_BBM	-2633	-2613
Phyllostachys edulis	ped_BBM_5	eudicot_BBM_motif1	0.00408	CGCCCGAGTGATGCGGGGGAA	monocot_BBM	-3051	-3031
Phyllostachys edulis	ped_BBM_5	eudicot_BBM_motif1	0.00989	CGCCCGAGTGATGCGGGGAAG	monocot_BBM	-2965	-2945
Panicum hallii	pha_BBM_1	eudicot_BBM_motif1	0.00408	CGCCCGACTGATGCGGGGAAG	monocot_BBM	-2139	-2119
Populus trichocarpa	ptr_BBM_1	eudicot_BBM_motif1	5.83E-07	CTCCCGTTTGTAGCGGGGGAG	monocot_BBM	-1278	-1258
Populus trichocarpa	ptr_BBM_2	eudicot_BBM_motif1	0.00108	ACTCCGTCTGTAGCGGGGGAG	monocot_BBM	-1812	-1792
Sorghum bicolor	sbi_BBM_2	eudicot_BBM_motif1	0.00408	CTCCCGACTGATGCGGGGAAG	monocot_BBM	-2163	-2143
Secale cereale	sce_BBM_3	eudicot_BBM_motif1	0.00408	CGCCCGACTGATGCGGGGAAG	monocot_BBM	-2531	-2511
Solanum lycopersicum	sly_BBM_1	eudicot_BBM_motif1	0.000354	CGTCCGCTTCTAGCGGGGGAG	monocot_BBM	-4100	-4080
Triticum aestivum	tae_BBM_6	eudicot_BBM_motif1	0.00408	CGCCCGACTGATGCGGGGAAG	monocot_BBM	-2781	-2761
Triticum aestivum	tae_BBM_7	eudicot_BBM_motif1	0.00408	CGCCCGACTGATGCGGGGAAG	monocot_BBM	-8859	-8839
Triticum aestivum	tae_BBM_8	eudicot_BBM_motif1	0.00408	CGCCCGACTGATGCGGGGAAG	monocot_BBM	-2684	-2664
Triticum dicoccoides	tdi_BBM_5	eudicot_BBM_motif1	0.00408	CGCCCGACTGATGCGGGGAAG	monocot_BBM	-3085	-3065
Triticum dicoccoides	tdi_BBM_6	eudicot_BBM_motif1	0.00408	CGCCCGACTGATGCGGGGAAG	monocot_BBM	-7994	-7974
Triticum turgidum	ttu_BBM_5	eudicot_BBM_motif1	0.00408	CGCCCGACTGATGCGGGGAAG	monocot_BBM	-2761	-2741
Triticum turgidum	ttu_BBM_6	eudicot_BBM_motif1	0.00408	CGCCCGACTGATGCGGGGAAG	monocot_BBM	-8869	-8849
Zoysia japonica ssp. nagirizaki	zjn_BBM_2	eudicot_BBM_motif1	0.00408	CTCCCGACTGATGCGGGGAAG	monocot_BBM	-2003	-1983
Aethionema arabicum	aar_BBM_1	eudicot_BBM_motif3	7.80E-09	GCAATGTGACAATGTTATGGGGTTTTGTA	eudicot_BBM	-3670	-3642
Acer truncatum	acertr_BBM_1	eudicot_BBM_motif3	1.23E-06	GGAATGTGAAAAAGTTATGGGTATTTCAT	eudicot_BBM	-2748	-2720
Actinidia chinensis	ach_BBM_1	eudicot_BBM_motif3	7.83E-10	GGAATGTGAGAAAGTTATGGGTGTTTTGA	eudicot_BBM	-10412	-10384
Actinidia chinensis	ach_BBM_2	eudicot_BBM_motif3	4.78E-07	GGAATGTGAGAAAGTTATGAGTTTTTTGA	eudicot_BBM	-3793	-3765
Arabidopsis lyrata	aly_BBM_1	eudicot_BBM_motif3	1.28E-08	GCAATGTGACAATGATATGGGTTTTCGTA	eudicot_BBM	-2605	-2577
Amaranthus hybridus	amhyb_BBM_1	eudicot_BBM_motif3	2.41E-08	AGAATGTGAAAAAGTTATGGGGTTTTGAA	eudicot_BBM	-6246	-6218
Aquilegia oxysepala	aox_BBM_1	eudicot_BBM_motif3	6.90E-05	GGAATGGGAGAAAGTGATGGGTGTTTAAG	eudicot_BBM	-1100	-1072
Arabidopsis thaliana	ath_BBM_1	eudicot_BBM_motif3	2.27E-10	GCAATGTGACAATGTTATGGGTTTTCGTA	eudicot_BBM	-2652	-2624
Brassica carinata	bca_BBM_1	eudicot_BBM_motif3	2.27E-10	GCAATGTGACAATGTTATGGGTTTTCGTA	eudicot_BBM	-9017	-8989
Brassica carinata	bca_BBM_1	eudicot_BBM_motif3	2.27E-10	GCAATGTGACAATGTTATGGGTTTTCGTA	eudicot_BBM	-6316	-6288
Brassica carinata	bca_BBM_2	eudicot_BBM_motif3	5.30E-09	GCAATGTGCTAATGTTATGGGTTTTCGTA	eudicot_BBM	-2565	-2537
Brassica carinata	bca_BBM_3	eudicot_BBM_motif3	2.27E-10	GCAATGTGACAATGTTATGGGTTTTCGTA	eudicot_BBM	-17296	-17268
Brassica napus	bna_BBM_1	eudicot_BBM_motif3	5.30E-09	GCAATGTGCTAATGTTATGGGTTTTCGTA	eudicot_BBM	-4654	-4626
Brassica napus	bna_BBM_2	eudicot_BBM_motif3	2.27E-10	GCAATGTGACAATGTTATGGGTTTTCGTA	eudicot_BBM	-3489	-3461
Brassica napus	bna_BBM_3	eudicot_BBM_motif3	5.30E-09	GCAATGTGCTAATGTTATGGGTTTTCGTA	eudicot_BBM	-2443	-2415
Brassica napus	bna_BBM_4	eudicot_BBM_motif3	2.27E-10	GCAATGTGACAATGTTATGGGTTTTCGTA	eudicot_BBM	-8610	-8582
Brassica oleracea	bol_BBM_1	eudicot_BBM_motif3	5.30E-09	GCAATGTGCTAATGTTATGGGTTTTCGTA	eudicot_BBM	-7939	-7911
Brassica oleracea	bol_BBM_2	eudicot_BBM_motif3	2.27E-10	GCAATGTGACAATGTTATGGGTTTTCGTA	eudicot_BBM	-8572	-8544
Brassica rapa	bra_BBM_1	eudicot_BBM_motif3	5.30E-09	GCAATGTGCTAATGTTATGGGTTTTCGTA	eudicot_BBM	-2993	-2965
Brassica rapa	bra_BBM_2	eudicot_BBM_motif3	2.27E-10	GCAATGTGACAATGTTATGGGTTTTCGTA	eudicot_BBM	-3490	-3462
Beta vulgaris	bvu_BBM_1	eudicot_BBM_motif3	1.59E-08	AGAATGTGTAAAAGTTATGGGTTTTTGAA	eudicot_BBM	-9163	-9135
Camellia sinensis var. sinensis	camsi_BBM_1	eudicot_BBM_motif3	1.05E-09	GGAATGTGAGAAAGTTATGGGTGCTTAAA	eudicot_BBM	-1671	-1643
Camellia sinensis var. sinensis	camsi_BBM_2	eudicot_BBM_motif3	1.05E-09	GGAATGTGAGAAAGTTATGGGTGCTTAAA	eudicot_BBM	-1660	-1632
Capsicum annuum	can_BBM_1	eudicot_BBM_motif3	6.32E-09	AGAATGTGAGAAAGTTATGGGTTTTAAAA	eudicot_BBM	-5612	-5584
Cannabis sativa	cansat_BBM_1	eudicot_BBM_motif3	4.79E-11	GGAATGTGAGAAAGTTATGGGTGTTTGTT	eudicot_BBM	-1313	-1285
Corylus avellana	cav_BBM_1	eudicot_BBM_motif3	2.27E-10	GGAATGTGAGAAAGTTATGGGTGCTTGTT	eudicot_BBM	-1447	-1419
Coffea canephora	ccan_BBM_1	eudicot_BBM_motif3	2.11E-08	GGAATGTGAAGAAGTTATGGGTTCTTGAA	eudicot_BBM	-1650	-1622
Citrus clementina	ccl_BBM_1	eudicot_BBM_motif3	7.40E-09	GGAATGTGAAAATGTTATGGGTATTTGGA	eudicot_BBM	-1995	-1967
Carpinus fangiana	cfa_BBM_1	eudicot_BBM_motif3	2.27E-10	GGAATGTGAGAAAGTTATGGGTGCTTGTT	eudicot_BBM	-1285	-1257
Cardamine hirsuta	chi_BBM_1	eudicot_BBM_motif3	2.27E-10	GCAATGTGACAATGTTATGGGTTTTCGTA	eudicot_BBM	-2631	-2603
Carya illinoinensis	cil_BBM_2	eudicot_BBM_motif3	4.79E-11	GGAATGTGAGAAAGTTATGGGTGTTTGTT	eudicot_BBM	-1127	-1099
Citrullus lanatus	cla_BBM_1	eudicot_BBM_motif3	0.00022	AAAGTGTGAGTAAGTTATGGGTGTTTGTT	eudicot_BBM	-4753	-4725
Chenopodium quinoa	cqu_BBM_1	eudicot_BBM_motif3	1.11E-07	AGAATGTGATAAAGTTATGGGTTCGTTTT	eudicot_BBM	-10427	-10399
Chenopodium quinoa	cqu_BBM_2	eudicot_BBM_motif3	1.05E-09	AGAATGTGATAAAGTTATGGGTTTTTGAA	eudicot_BBM	-3775	-3747
Capsella rubella	cru_BBM_1	eudicot_BBM_motif3	2.27E-10	GCAATGTGACAATGTTATGGGTTTTCGTA	eudicot_BBM	-6018	-5990
Daucus carota	dca_BBM_2	eudicot_BBM_motif3	3.83E-09	GGAATGTGAGAAAGTTATGGGTTCTGAAA	eudicot_BBM	-3685	-3657
Davidia involucrata	din_BBM_1	eudicot_BBM_motif3	4.79E-11	GGAATGTGAGAAAGTTATGGGTGTTTGAA	eudicot_BBM	-1154	-1126
Durio zibethinus	dzi_BBM_1	eudicot_BBM_motif3	2.45E-06	GGAATGTGAGAGAGTCATGGGGGTTTTTG	eudicot_BBM	-1253	-1225
Erythranthe guttata	egut_BBM_1	eudicot_BBM_motif3	1.50E-06	AGAATGTGAGAAAGTTATGGGGCATTTGA	eudicot_BBM	-2748	-2720
Eutrema salsugineum	esa_BBM_1	eudicot_BBM_motif3	2.27E-10	GCAATGTGACAATGTTATGGGTTTTCGTA	eudicot_BBM	-2806	-2778
Gossypium hirsutum	ghi_BBM_1	eudicot_BBM_motif3	1.49E-07	GCAATGTGAAAAAGTTATGGGATATGATT	eudicot_BBM	-5007	-4979
Gossypium hirsutum	ghi_BBM_2	eudicot_BBM_motif3	1.49E-07	GCAATGTGAAAAAGTTATGGGATATGATT	eudicot_BBM	-8661	-8633
Glycine max	gma_BBM_1	eudicot_BBM_motif3	1.79E-06	CGAATGTGAGAAAGTTATGGGATATATGG	eudicot_BBM	-2285	-2257
Glycine max	gma_BBM_2	eudicot_BBM_motif3	8.47E-09	AGAATGTGAGAAAGTTATGGGTGTTAATT	eudicot_BBM	-1426	-1398
Glycine max	gma_BBM_3	eudicot_BBM_motif3	2.37E-05	CGAATGTAAGAAAGTTATGGGATATATGG	eudicot_BBM	-2310	-2282
Gossypium raimondii	gra_BBM_1	eudicot_BBM_motif3	1.49E-07	GCAATGTGAAAAAGTTATGGGATATGATT	eudicot_BBM	-8319	-8291
Helianthus annuus	han_BBM_1	eudicot_BBM_motif3	0.00624	GGTTTGTGAAAAGGTGATGGGTTGGTAGA	eudicot_BBM	-19171	-19143
Lupinus albus	lal_BBM_1	eudicot_BBM_motif3	8.58E-07	GGAATATGAAAAAGTTATGGGTGGTTTGT	eudicot_BBM	-3478	-3450
Lotus japonicus	lja_BBM_1	eudicot_BBM_motif3	7.30E-09	GGAATGTGAGAAAGTTATGGGTGTGCTTG	eudicot_BBM	-4827	-4799
Manihot esculenta	mes_BBM_1	eudicot_BBM_motif3	2.07E-09	GGAATGTGAGCAAGTTATGGGTGTTTGTG	eudicot_BBM	-1094	-1066
Manihot esculenta	mes_BBM_2	eudicot_BBM_motif3	6.02E-09	GGAATGTGAGAAAGTTATGGGTGTGTTTG	eudicot_BBM	-1192	-1164
Medicago truncatula	mtr_BBM_1	eudicot_BBM_motif3	4.79E-11	GGAATGTGAGAAAGTTATGGGTGTTTGTT	eudicot_BBM	-2232	-2204
Nicotiana tabacum	nta_BBM_1	eudicot_BBM_motif3	2.38E-07	AGAATGTGAGAAAGTTATGGGAGTGAAAA	eudicot_BBM	-3235	-3207
Nicotiana tabacum	nta_BBM_2	eudicot_BBM_motif3	2.38E-07	AGAATGTGAGAAAGTTATGGGAGTGAAAA	eudicot_BBM	-16176	-16148
Olea europaea	oeu_BBM_2	eudicot_BBM_motif3	1.31E-09	GGAATGTGACAAAGTTATGGGTTTTTTGA	eudicot_BBM	-6578	-6550
Petunia axillaris	pax_BBM_1	eudicot_BBM_motif3	2.27E-10	AGAATGTGAGAAAGTTATGGGTTTTTGAA	eudicot_BBM	-2488	-2460
Pisum sativum	psa_BBM_1	eudicot_BBM_motif3	4.79E-11	GGAATGTGAGAAAGTTATGGGTGTTTGTT	eudicot_BBM	-1212	-1184
Papaver somniferum	pso_BBM_1	eudicot_BBM_motif3	6.90E-05	GGAATGGGAGAAAGTGATGGGTGTTTAAG	eudicot_BBM	-1311	-1283
Papaver somniferum	pso_BBM_2	eudicot_BBM_motif3	0.00279	GGAATGGGAGAAAGTGATGGGTGTCTAAG	eudicot_BBM	-1381	-1353
Populus trichocarpa	ptr_BBM_2	eudicot_BBM_motif3	4.45E-10	GGAATGTGAGAAAGTTATGGGTATTTGAA	eudicot_BBM	-1738	-1710
Quercus lobata	qlo_BBM_1	eudicot_BBM_motif3	4.79E-11	GGAATGTGAGAAAGTTATGGGTGTTTGTT	eudicot_BBM	-1486	-1458
Salvia bowleyana	sbo_BBM_3	eudicot_BBM_motif3	4.79E-11	GGAATGTGAGAAAGTTATGGGTTTTTGAA	eudicot_BBM	-3854	-3826
Salvia bowleyana	sbo_BBM_4	eudicot_BBM_motif3	4.57E-07	AGAATGTGAGAGAGTTATGGGTCTGTAAA	eudicot_BBM	-3181	-3153
Salix brachista	sbr_BBM_1	eudicot_BBM_motif3	6.52E-05	GGAATGTGAGAAAGTTATGGCTATTTCAT	eudicot_BBM	-1125	-1097
Salix brachista	sbr_BBM_2	eudicot_BBM_motif3	3.44E-07	GGAATGTGAGAAAGTTATGGGCATTTGAA	eudicot_BBM	-1519	-1491
Simmondsia chinensis	sci_BBM_1	eudicot_BBM_motif3	1.41E-06	GCAATGTGAAAAAGGTATGGGGGTTTTGA	eudicot_BBM	-7027	-6999
Sechium edule	sed_BBM_1	eudicot_BBM_motif3	1.24E-05	AGAAAATGAACGAGTTATGGGTGTTTGTT	eudicot_BBM	-6478	-6450
Solanum lycopersicum	sly_BBM_1	eudicot_BBM_motif3	6.08E-07	AGAATGTGAGATAGTTATGGGTTATAAAA	eudicot_BBM	-3080	-3052
Schrenkiella parvula	spa_BBM_1	eudicot_BBM_motif3	1.40E-09	ACAATGTGACAATGTTATGGGTTTTCGTA	eudicot_BBM	-2742	-2714
Solanum pennellii	spe_BBM_1	eudicot_BBM_motif3	6.08E-07	AGAATGTGAGATAGTTATGGGTTATAAAA	eudicot_BBM	-4589	-4561
Solanum tuberosum	stu_BBM_1	eudicot_BBM_motif3	3.14E-08	AGAATGTGAGAAAGTTATGGGTTATAAAA	eudicot_BBM	-5239	-5211
Trochodendron aralioides	tar_BBM_1	eudicot_BBM_motif3	3.25E-05	GGAATGGGAAAAAGTTATGGGTGTTTACA	eudicot_BBM	-11995	-11967
Tarenaya hassleriana	tha_BBM_1	eudicot_BBM_motif3	8.68E-08	GCAATGTGATAGTGTTATGGGTTTTCGGG	eudicot_BBM	-1463	-1435
Vaccinium macrocarpon	vma_BBM_1	eudicot_BBM_motif3	4.45E-10	GGAATGTGAGAAAGTTATGGGTATTTGAA	eudicot_BBM	-3741	-3713
Vitis vinifera	vvi_BBM_2	eudicot_BBM_motif3	8.00E-10	GGAATGTGACAAAGTTATGGGTGTTCAAA	eudicot_BBM	-1410	-1382
Arabidopsis thaliana	ath_BBM_1	eudicot_BBM_motif3	7.53E-09	GCAATGTGACAATGTTATGGGTTTTCGTA	monocot_BBM	-2652	-2624
Glycine max	gma_BBM_1	eudicot_BBM_motif3	3.68E-05	CGAATGTGAGAAAGTTATGGGATATATGG	monocot_BBM	-2285	-2257
Glycine max	gma_BBM_2	eudicot_BBM_motif3	1.92E-07	AGAATGTGAGAAAGTTATGGGTGTTAATT	monocot_BBM	-1426	-1398
Glycine max	gma_BBM_3	eudicot_BBM_motif3	0.000425	CGAATGTAAGAAAGTTATGGGATATATGG	monocot_BBM	-2310	-2282
Populus trichocarpa	ptr_BBM_2	eudicot_BBM_motif3	8.10E-09	GGAATGTGAGAAAGTTATGGGTATTTGAA	monocot_BBM	-1738	-1710
Solanum lycopersicum	sly_BBM_1	eudicot_BBM_motif3	1.44E-05	AGAATGTGAGATAGTTATGGGTTATAAAA	monocot_BBM	-3080	-3052
Actinidia chinensis	ach_PLT3-7_2	eudicot_PLT5_motif1	0.00223	CCGCCCCATCCCCCCCATTATAACACTCCACATCCTCCTCA	eudicot_PLT3-7	-428	-388
Amaranthus hybridus	amhyb_PLT3-7_1	eudicot_PLT5_motif1	0.000487	ACCGCCATTTCACCCCCTTATAATCTTCCATTTTTCTTATT	eudicot_PLT3-7	-139	-99
Aquilegia oxysepala	aox_PLT3-7_1	eudicot_PLT5_motif1	0.00223	ACCGCTAAACCCTCCCCTTAAAACCCTACACCTGGTGCACT	eudicot_PLT3-7	-398	-358
Beta vulgaris	bvu_PLT3-7_1	eudicot_PLT5_motif1	0.000489	ACCGCCCTTTCCTCCCCTTATAATCCTCCACATCTCCCTTC	eudicot_PLT3-7	-421	-381
Camellia sinensis var. sinensis	camsi_PLT3-7_1	eudicot_PLT5_motif1	0.000489	CCGCCCCACTGCCCCCATTATAACCATCCACCTTCTTCTCA	eudicot_PLT3-7	-4888	-4848
Camellia sinensis var. sinensis	camsi_PLT3-7_2	eudicot_PLT5_motif1	0.000489	ACCGCTCCATCCTCCCATTATAAACCTCCACCTGCTCCGGA	eudicot_PLT3-7	-559	-519
Camellia sinensis var. sinensis	camsi_PLT3-7_3	eudicot_PLT5_motif1	0.000489	ACCGCTCCATCCTCCCATTATAAACCTCCACCTGCTCCGGA	eudicot_PLT3-7	-559	-519
Camellia sinensis var. sinensis	camsi_PLT3-7_4	eudicot_PLT5_motif1	0.000289	CCGCCCCATTGCCCCCATTATAAGCATCCACCTTCTTCTCA	eudicot_PLT3-7	-5249	-5209
Capsicum annuum	can_PLT3-7_1	eudicot_PLT5_motif1	0.000489	ACCGCTCTTTTCTCCCATTATATTACTCCACATGCTCTTCT	eudicot_PLT3-7	-392	-352
Coffea canephora	ccan_PLT3-7_1	eudicot_PLT5_motif1	0.000489	GCCGCTCTTTGCTCCCATTATATTCTTCCACCTGCTCATTT	eudicot_PLT3-7	-545	-505
Chenopodium quinoa	cqu_PLT3-7_1	eudicot_PLT5_motif1	0.000289	ACCGCCCCTTCACCCCCTTATAACCCTCCACATCTCTCTTC	eudicot_PLT3-7	-396	-356
Chenopodium quinoa	cqu_PLT3-7_2	eudicot_PLT5_motif1	0.000276	ACCGCCCCTTCACCCCCTTATAACCCTCCACATCTCCCTCT	eudicot_PLT3-7	-438	-398
Davidia involucrata	din_PLT3-7_1	eudicot_PLT5_motif1	0.00134	ACCGCTCAATCCTCCCATTATAACTCTACACCTGCTCCTCA	eudicot_PLT3-7	-469	-429
Davidia involucrata	din_PLT3-7_2	eudicot_PLT5_motif1	0.00432	ACCGCTTCATCCCCCCATTATCACCCTACACCTGCCCTTCA	eudicot_PLT3-7	-488	-448
Erythranthe guttata	egut_PLT3-7_1	eudicot_PLT5_motif1	0.00187	CCGCCTTTATCTCCCCATTATATTCCTCCACCTGCAGCTGC	eudicot_PLT3-7	-592	-552
Erythranthe guttata	egut_PLT3-7_3	eudicot_PLT5_motif1	0.000303	ACCGCCTCTTTCCCCCATTATATTCCTCCACCTGCCCCCCT	eudicot_PLT3-7	-414	-374
Helianthus annuus	han_PLT3-7_2	eudicot_PLT5_motif1	0.00139	CCGACTCTTTCACCCCATTATATACCTCCACATCTTCTTCC	eudicot_PLT3-7	-255	-215
Lonicera japonica	lonja_PLT3-7_2	eudicot_PLT5_motif1	0.00706	ACCGCTCATTCCTCCTCTTATAATCCTCCATTTTTATTATC	eudicot_PLT3-7	-1379	-1339
Lactuca sativa	lsa_PLT3-7_1	eudicot_PLT5_motif1	0.00169	CCGACTCTTTCATCCCATTATATACCTCCACCTCTCATCTC	eudicot_PLT3-7	-316	-276
Magnolia biondii	mbi_PLT3-7_1	eudicot_PLT5_motif1	0.00591	ACCGCAAAACCCTCCTCTTAAAACCCTACACCTGTATCTCT	eudicot_PLT3-7	-486	-446
Nicotiana tabacum	nta_PLT3-7_1	eudicot_PLT5_motif1	0.00139	ACCGCTATTCCCTCCTATTATATACCTCCACCTGCTCTAAT	eudicot_PLT3-7	-362	-322
Nicotiana tabacum	nta_PLT3-7_2	eudicot_PLT5_motif1	0.00217	ACCGCTCTTTGCTCCCATTATATTACACCACATGCTCTTCT	eudicot_PLT3-7	-1264	-1224
Nicotiana tabacum	nta_PLT3-7_3	eudicot_PLT5_motif1	0.00139	ACCGCTCTTTGTTCCCATTATATTACACCACATGCTCTTCT	eudicot_PLT3-7	-412	-372
Nicotiana tabacum	nta_PLT3-7_4	eudicot_PLT5_motif1	0.00139	ACCGCTATTCCCTCCTATTATATACCTCCACCTGCTCTAAT	eudicot_PLT3-7	-1207	-1167
Olea europaea	oeu_PLT3-7_1	eudicot_PLT5_motif1	0.00292	ACCGCCTCTTCTCCCCTTTGTATTTCTCCACTTGCCACATT	eudicot_PLT3-7	-293	-253
Olea europaea	oeu_PLT3-7_3	eudicot_PLT5_motif1	0.00134	ACCGTCTCTCACTCCCATTATATTCCTCCACCTGCCCCTCT	eudicot_PLT3-7	-441	-401
Petunia axillaris	pax_PLT3-7_2	eudicot_PLT5_motif1	0.000276	ACCGCTTTTTGCTCCCATTATATTCATCCACATGCTCTTCT	eudicot_PLT3-7	-468	-428
Striga asiatica	sas_PLT3-7_2	eudicot_PLT5_motif1	0.000489	CCGCCTATTTCACCCCATTATATTCCTCCACCTGTCACCCC	eudicot_PLT3-7	-620	-580
Salvia bowleyana	sbo_PLT3-7_1	eudicot_PLT5_motif1	0.00223	CCGCCTTTCCCTCCCCATTATATTCCTCCATCTGCCCTCTC	eudicot_PLT3-7	-1144	-1104
Salvia bowleyana	sbo_PLT3-7_3	eudicot_PLT5_motif1	0.000289	ACCGCTTCTTTCTCCCATTATATTCCTCCACCTGCCTCCCT	eudicot_PLT3-7	-558	-518
Solanum lycopersicum	sly_PLT3-7_1	eudicot_PLT5_motif1	0.00223	ACCGCCCTTTTCTCCTATTATATACCTCCACATTTCTTCAC	eudicot_PLT3-7	-190	-150
Solanum lycopersicum	sly_PLT3-7_2	eudicot_PLT5_motif1	0.00208	ACCGCTCTTTCCTCCCATTATATTACACCACATGCTCTTCA	eudicot_PLT3-7	-424	-384
Solanum pennellii	spe_PLT3-7_1	eudicot_PLT5_motif1	0.00223	ACCGCCCTTTTCTCCTATTATATACCTCCACATTTCTTCAC	eudicot_PLT3-7	-246	-206
Solanum pennellii	spe_PLT3-7_2	eudicot_PLT5_motif1	0.000489	ACCGCTCTTTCCTCCCATTATATTACACCACATGCTCTTCT	eudicot_PLT3-7	-416	-376
Solanum tuberosum	stu_PLT3-7_1	eudicot_PLT5_motif1	0.00292	ACCGCCCTTTTCTCCTATTATATACCTCCACATTTCCTCAC	eudicot_PLT3-7	-1259	-1219
Solanum tuberosum	stu_PLT3-7_2	eudicot_PLT5_motif1	0.000489	ACCGCTCTTTCCTCCCATTATATTACACCACATGCTCTTCT	eudicot_PLT3-7	-4353	-4313
Selenicereus undatus	sun_PLT3-7_2	eudicot_PLT5_motif1	0.00845	CCGCTCTTTTCCTCCATTTATACTCCTCCACATCCTCCTCT	eudicot_PLT3-7	-512	-472
Trochodendron aralioides	tar_PLT3-7_2	eudicot_PLT5_motif1	0.00169	ACCGCTAAACCCTCCCATTAAAACCCTACACCTGGTGCTTA	eudicot_PLT3-7	-616	-576
Aethionema arabicum	aar_PLT5_1	eudicot_PLT5_motif1	5.76E-09	CGCCCAGCTTCATCCCATCAAAATCTTCCACTTGCCCTTTT	eudicot_PLT5	-897	-857
Actinidia chinensis	ach_PLT5_1	eudicot_PLT5_motif1	3.64E-11	CCGCCCTAGTCGTCCCATGAAATGCTTCCACTTATTTTGCT	eudicot_PLT5	-308	-268
Actinidia chinensis	ach_PLT5_2	eudicot_PLT5_motif1	2.85E-13	CCGCCCTAGTCATCCCATGAAATGCTTCCACTTGTTTTGCT	eudicot_PLT5	-822	-782
Arabidopsis lyrata	aly_PLT5_1	eudicot_PLT5_motif1	1.65E-13	CCGCCCAGTTCATCCCATCAAAAGCTTCCACTTGCCCTTTT	eudicot_PLT5	-746	-706
Aquilegia oxysepala	aox_PLT5_1	eudicot_PLT5_motif1	1.38E-09	ACCGCTTTGTCCTCCCATAGAAAACCTCCACTTGGTTTTCC	eudicot_PLT5	-370	-330
Arachis hypogaea	arhy_PLT5_1	eudicot_PLT5_motif1	1.51E-07	ACCGCCTCTTCTCCCTATAAAGACCTTCCACCTTGCATTGC	eudicot_PLT5	-1267	-1227
Arachis hypogaea	arhy_PLT5_2	eudicot_PLT5_motif1	1.51E-07	ACCGCCTCTTCTCCCTATAAAGACCTTCCACCTTGCATTGC	eudicot_PLT5	-1471	-1431
Arabidopsis thaliana	ath_PLT5_1	eudicot_PLT5_motif1	1.65E-13	CCGCCCAGTTCATCCCATCAAAAGCTTCCACTTGCCCTTTT	eudicot_PLT5	-711	-671
Amborella trichopoda	atr_PLT5_1	eudicot_PLT5_motif1	1.69E-09	CCGCCCCGGTCGTCCCGTAAAAAGCTTCCACTTGCTCATTA	eudicot_PLT5	-771	-731
Brassica carinata	bca_PLT5_1	eudicot_PLT5_motif1	9.27E-14	CCGCCCAGGTCATCCCATCAAAAGCTTCCACTTGCCCTTTT	eudicot_PLT5	-937	-897
Brassica carinata	bca_PLT5_2	eudicot_PLT5_motif1	1.65E-13	CCGCCCAGTTCATCCCATCAAAAGCTTCCACTTGCCCTTTT	eudicot_PLT5	-1609	-1569
Brassica napus	bna_PLT5_1	eudicot_PLT5_motif1	1.65E-13	CCGCCCAGTTCATCCCATCAAAAGCTTCCACTTGCCCTTTT	eudicot_PLT5	-853	-813
Brassica napus	bna_PLT5_2	eudicot_PLT5_motif1	1.65E-13	CCGCCCAGTTCATCCCATCAAAAGCTTCCACTTGCCCTTTT	eudicot_PLT5	-717	-677
Cannabis sativa	cansat_PLT5_1	eudicot_PLT5_motif1	1.41E-12	ACCGCATAGTCATCCCATAAAAAGCTTCCACTTTGCCCCCC	eudicot_PLT5	-312	-272
Corylus avellana	cav_PLT5_1	eudicot_PLT5_motif1	1.53E-13	ACCGCCTTGTCATCCCATGAAAAGGTTCCACTTGCTTTGCT	eudicot_PLT5	-336	-296
Coffea canephora	ccan_PLT5_1	eudicot_PLT5_motif1	9.53E-14	ACCGCCCAGTCATCCCATGAAATGCTTCCACTTGTTTTACT	eudicot_PLT5	-686	-646
Ceratophyllum demersum	cde_PLT5_1	eudicot_PLT5_motif1	3.11E-07	ACCGCCTAGTCGGCTTATGAAAAGGCTCCACTTGCTCTGCA	eudicot_PLT5	-229	-189
Carpinus fangiana	cfa_PLT5_1	eudicot_PLT5_motif1	4.72E-10	ACCGCCTAGTCGTCCCATGAAAAGCTTCCCACTTGCTTTGT	eudicot_PLT5	-368	-328
Cardamine hirsuta	chi_PLT5_1	eudicot_PLT5_motif1	1.65E-13	CCGCCCAGTTCATCCCATCAAAAGCTTCCACTTGCCCTTTT	eudicot_PLT5	-725	-685
Carya illinoinensis	cil_PLT5_1	eudicot_PLT5_motif1	3.01E-07	CACCGCTAAGCGTCCCATGAAAAGCTTCCACTTGCAGCCTT	eudicot_PLT5	-402	-362
Citrullus lanatus	cla_PLT5_1	eudicot_PLT5_motif1	3.88E-08	ACCGTTTTCTCATCCCATCCTACTCTTCCACTTGGCTTCCT	eudicot_PLT5	-1903	-1863
Cucumis melo	cme_PLT5_1	eudicot_PLT5_motif1	5.62E-08	ACCGTTCTCTCATCCCATCCTACTCTTCCACTTGGCCTTTT	eudicot_PLT5	-1843	-1803
Corchorus olitorius	col_PLT5_1	eudicot_PLT5_motif1	2.33E-14	ACCGCACAGTCATCCCATGAAATGCTTCCACTTGCTTTGCT	eudicot_PLT5	-458	-418
Chenopodium quinoa	cqu_PLT5_2	eudicot_PLT5_motif1	0.00966	CTTCCAAAGTCTAATCATCAAAAGCATACCCTTTCTCTTTC	eudicot_PLT5	-13356	-13316
Capsella rubella	cru_PLT5_1	eudicot_PLT5_motif1	1.65E-13	CCGCCCAGTTCATCCCATCAAAAGCTTCCACTTGCCCTTTT	eudicot_PLT5	-787	-747
Cucumis sativus L.	csa_PLT5_1	eudicot_PLT5_motif1	5.62E-08	ACCGTTTTCTCATCCCATCCTACTCTTCCACTTGGCTTTTT	eudicot_PLT5	-1756	-1716
Davidia involucrata	din_PLT5_1	eudicot_PLT5_motif1	4.39E-11	ACCGCACAGTCATCCCATGAAAGGCTTCCACCTGCATTAGT	eudicot_PLT5	-305	-265
Davidia involucrata	din_PLT5_2	eudicot_PLT5_motif1	1.40E-15	ACCGCCCAGTCATCCCATGAAAGGCTTCCACTTGCTTTGCT	eudicot_PLT5	-117	-77
Davidia involucrata	din_PLT5_3	eudicot_PLT5_motif1	1.40E-15	ACCGCCCAGTCATCCCATGAAAGGCTTCCACTTGCTTTGCT	eudicot_PLT5	-118	-78
Durio zibethinus	dzi_PLT5_1	eudicot_PLT5_motif1	1.15E-14	ACCGCCCACTCATCCCATGAAATGCTTCCACTTGCATTTCT	eudicot_PLT5	-156	-116
Durio zibethinus	dzi_PLT5_2	eudicot_PLT5_motif1	1.23E-08	ACCGCCCACTCATCCCATGAAATGCTTCCACAGTGCAAACT	eudicot_PLT5	-403	-363
Erigeron canadensis	eca_PLT5_1	eudicot_PLT5_motif1	0.00364	ACCGCCTTATGATCCGATAATATGTATCCACTTGTTACAAA	eudicot_PLT5	-2607	-2567
Eucalyptus grandis	egr_PLT5_1	eudicot_PLT5_motif1	1.53E-13	ACCGCCCAATCATCCCATGAAAAGCTTCCACTTGCAATGCC	eudicot_PLT5	-1648	-1608
Eutrema salsugineum	esa_PLT5_1	eudicot_PLT5_motif1	1.65E-13	CCGCCCAGTTCATCCCATCAAAAGCTTCCACTTGCCCTTTT	eudicot_PLT5	-749	-709
Fragaria x ananassa	fan_PLT5_1	eudicot_PLT5_motif1	1.20E-15	ACCGCCCAGTCATCCCATCAAAAGCTTCCACTTTGCTTTCT	eudicot_PLT5	-380	-340
Fragaria x ananassa	fan_PLT5_2	eudicot_PLT5_motif1	5.72E-14	ACCGCCCAGTCATCCCAACAAAAGCTTCCACTTTGCTTTCT	eudicot_PLT5	-420	-380
Fragaria x ananassa	fan_PLT5_3	eudicot_PLT5_motif1	1.40E-15	ACCGCCCTGTCATCCCATCAAAAGCTTCCACTTGCTTTCTT	eudicot_PLT5	-374	-334
Fragaria x ananassa	fan_PLT5_4	eudicot_PLT5_motif1	4.26E-15	ACCGCCCAGCCATCCCATCAAAAGCTTCCACTTTGCTTTCT	eudicot_PLT5	-369	-329
Fragaria vesca	fve_PLT5_1	eudicot_PLT5_motif1	5.72E-14	ACCGCCCAGTCATCCCAACAAAAGCTTCCACTTTGCTTTCT	eudicot_PLT5	-421	-381
Gossypium hirsutum	ghi_PLT5_2	eudicot_PLT5_motif1	3.94E-10	ACCGCCCAGCGATCCCATGAAATGCTTCCACTTGGTAATGC	eudicot_PLT5	-509	-469
Gossypium hirsutum	ghi_PLT5_2	eudicot_PLT5_motif1	0.00422	ACCACTCATTCATCATCTGGAAAGAATGCACTTCGCTCCTC	eudicot_PLT5	-13098	-13058
Glycine max	gma_PLT5_1	eudicot_PLT5_motif1	1.59E-10	ACCGCCCATTCTTCCTATAAAAAGTATCCACTTTGCTTTCC	eudicot_PLT5	-1275	-1235
Glycine max	gma_PLT5_2	eudicot_PLT5_motif1	6.66E-12	ACCGCCAACTCTTCCTATAAAAAGCTTCCACTTTGTCTTCC	eudicot_PLT5	-2733	-2693
Gossypium raimondii	gra_PLT5_1	eudicot_PLT5_motif1	3.94E-10	ACCGCCCAGCGATCCCATGAAATGCTTCCACTTGGTAATGC	eudicot_PLT5	-534	-494
Gossypium raimondii	gra_PLT5_1	eudicot_PLT5_motif1	0.00422	ACCACTCATTCATCATCTGGAAAGAATGCACTTCGCTCCTC	eudicot_PLT5	-12462	-12422
Helianthus annuus	han_PLT5_1	eudicot_PLT5_motif1	0.00022	ACCCCCTATCCACCCCACCTCACCCTACCCCCACCCACCCC	eudicot_PLT5	-162	-122
Hydrangea macrophylla	hma_PLT5_1	eudicot_PLT5_motif1	3.15E-15	ACCGCCCTGTCATCCCATGAAATGCTTCCACTTGCTTTGCT	eudicot_PLT5	-606	-566
Lupinus albus	lal_PLT5_1	eudicot_PLT5_motif1	8.08E-06	ACCGCCCATTCTTCTTATAAAAAGCTACCTCATCCAAATGT	eudicot_PLT5	-2021	-1981
Lotus japonicus	lja_PLT5_1	eudicot_PLT5_motif1	4.16E-12	ACCGCCCATTCTTCCTATAAAAAGCTTCCACATTGCCTTCT	eudicot_PLT5	-5048	-5008
Lonicera japonica	lonja_PLT5_1	eudicot_PLT5_motif1	1.10E-12	ACCGCCCACTCATCCCATGAAATTCTTCCACTTGCATTGCC	eudicot_PLT5	-1186	-1146
Lonicera japonica	lonja_PLT5_2	eudicot_PLT5_motif1	1.10E-12	ACCGCCCACTCATCCCATGAAATTCTTCCACTTGCATTGCC	eudicot_PLT5	-1193	-1153
Magnolia biondii	mbi_PLT5_1	eudicot_PLT5_motif1	1.59E-07	ACCGCCCACTCGCCCATGGAAAACCTTCCACTTGCATTCTC	eudicot_PLT5	-758	-718
Magnolia biondii	mbi_PLT5_2	eudicot_PLT5_motif1	1.59E-10	ACCGCCAACTCGGCCCGTAAAAAGCTTCCACTTGCTTCCCT	eudicot_PLT5	-2115	-2075
Magnolia biondii	mbi_PLT5_3	eudicot_PLT5_motif1	1.59E-10	ACCGCCAACTCGGCCCGTAAAAAGCTTCCACTTGCTTCCCT	eudicot_PLT5	-1810	-1770
Malus domestica	mdo_PLT5_1	eudicot_PLT5_motif1	4.26E-15	ACCGCTCAGTCATCCCATCAAAAGCTTCCACTTTGCTTTCT	eudicot_PLT5	-390	-350
Manihot esculenta	mes_PLT5_1	eudicot_PLT5_motif1	4.72E-10	GCCGCTCACTCGTCCCATAGAAAGCTTCCACTTGCTTAGCC	eudicot_PLT5	-420	-380
Nicotiana tabacum	nta_PLT5_1	eudicot_PLT5_motif1	2.09E-12	ACCGCCCAGTCATTCCATAATATCCTTCCACTTGCTTTCCT	eudicot_PLT5	-1090	-1050
Nicotiana tabacum	nta_PLT5_2	eudicot_PLT5_motif1	2.09E-12	ACCGCCCAGTCATTCCATAATATCCTTCCACTTGCTTTCCT	eudicot_PLT5	-1040	-1000
Oryza sativa ssp. japonica	osa_PLT5_2	eudicot_PLT5_motif1	0.000319	CCGCCCATAGGACCCCATGAAACGCCTCCACGTTGTCGACC	eudicot_PLT5	-2063	-2023
Petunia axillaris	pax_PLT5_1	eudicot_PLT5_motif1	2.93E-11	ACCGCCCAGTCATTCCATAATATCCCTCCACTTGCTTTCCT	eudicot_PLT5	-1309	-1269
Punica granatum	pgr_PLT5_1	eudicot_PLT5_motif1	1.31E-08	ACCGCTCCCCTGTCCCATGAAAAGCTTCCACTTGGGGTACT	eudicot_PLT5	-11315	-11275
Prunus persica	ppe_PLT5_1	eudicot_PLT5_motif1	4.26E-15	ACCGCTCAGTCATCCCATCAAAAGCTTCCACTTTGCTTTCT	eudicot_PLT5	-478	-438
Papaver somniferum	pso_PLT5_1	eudicot_PLT5_motif1	1.24E-06	ACCGTTTTGCTATCCCATAAAAGGCATCCACATCATCTGCC	eudicot_PLT5	-10775	-10735
Papaver somniferum	pso_PLT5_1	eudicot_PLT5_motif1	0.00615	ATCGTATCTTCTTCTCCTCCATCGCCTCCTCTTTCTCTTCT	eudicot_PLT5	-13214	-13174
Papaver somniferum	pso_PLT5_2	eudicot_PLT5_motif1	9.54E-07	ACCGTTTTGCTATCCCATCAAAGGCATCCACATCATCTGCC	eudicot_PLT5	-14408	-14368
Populus trichocarpa	ptr_PLT5_1	eudicot_PLT5_motif1	0.00406	CGCCTCTGTCATCTCCATAGAAAGCTTGCACTTGCTGGGCT	eudicot_PLT5	-421	-381
Populus trichocarpa	ptr_PLT5_2	eudicot_PLT5_motif1	1.04E-09	CCGCCTTCGTCATGCCATGGAAAGCTTCCACTTGCTATGCC	eudicot_PLT5	-411	-371
Quercus lobata	qlo_PLT5_1	eudicot_PLT5_motif1	4.28E-12	ACCGTTTTGTCATCCCATGAAAAGCTTCCACTTGCTTAGCT	eudicot_PLT5	-418	-378
Rosa chinensis	rch_PLT5_1	eudicot_PLT5_motif1	1.53E-13	CCGCCACAGTCATCCCATCAAAAGCTTCCACTTTGCTTTCT	eudicot_PLT5	-378	-338
Striga asiatica	sas_PLT5_1	eudicot_PLT5_motif1	2.12E-08	CCGCCGCAGTCATCCCATGATAAGCATCCACTTGCTACAAT	eudicot_PLT5	-1551	-1511
Striga asiatica	sas_PLT5_2	eudicot_PLT5_motif1	0.00202	CCGCCTTAGTCATCCTATAATAAATAGACATTTGCCTGTTC	eudicot_PLT5	-1456	-1416
Salvia bowleyana	sbo_PLT5_1	eudicot_PLT5_motif1	3.51E-09	CCGCCACAGTCATCCCATAATAGGCAACCACTTGCCTTCTT	eudicot_PLT5	-468	-428
Salix brachista	sbr_PLT5_1	eudicot_PLT5_motif1	1.59E-10	CCGCCTTTGTCATCCCATAGAAAGCTTGCACTTGCTCTGCT	eudicot_PLT5	-371	-331
Salix brachista	sbr_PLT5_2	eudicot_PLT5_motif1	1.15E-08	CCGCCTCTGTCATCCTATAGAAAGCTTCCACTTACGACGCC	eudicot_PLT5	-397	-357
Sechium edule	sed_PLT5_1	eudicot_PLT5_motif1	9.16E-08	ACCGTTTCCTCATCCCATCATACTTTTCCACCTGGCTTTCT	eudicot_PLT5	-1145	-1105
Sapria himalayana	shi_PLT5_1	eudicot_PLT5_motif1	1.24E-06	CCGCCCAGTCCATCCCGTAGAAACCTTACACCTGCTCTCGC	eudicot_PLT5	-742	-702
Solanum lycopersicum	sly_PLT5_1	eudicot_PLT5_motif1	7.70E-06	GGCCGCTAGTCATTTCATAATATCCTTCCACTTGCTTTCAT	eudicot_PLT5	-8019	-7979
Schrenkiella parvula	spa_PLT5_1	eudicot_PLT5_motif1	2.68E-13	CCGCCCAGTTCATCCCATAAAAAGCTTCCACTTGCCCTTTT	eudicot_PLT5	-766	-726
Solanum pennellii	spe_PLT5_1	eudicot_PLT5_motif1	7.70E-06	GGCCGCTAGTCATTTCATAATATCCTTCCACTTGCTTTCAT	eudicot_PLT5	-6023	-5983
Solanum tuberosum	stu_PLT5_1	eudicot_PLT5_motif1	7.70E-06	GGCCGCTAGTCATTTCATAATATCCTTCCACTTGCTTTCAT	eudicot_PLT5	-2187	-2147
Trochodendron aralioides	tar_PLT5_1	eudicot_PLT5_motif1	0.000469	CCGCCAATGAGTCCCATACAAAAGCCTCCACTTGCTTTCTC	eudicot_PLT5	-227	-187
Trochodendron aralioides	tar_PLT5_2	eudicot_PLT5_motif1	0.000469	CCGCCAATGAGTCCCATACAAAAGCCTCCACTTGCTTTCTC	eudicot_PLT5	-226	-186
Trochodendron aralioides	tar_PLT5_3	eudicot_PLT5_motif1	0.000138	CCGCCCACTAGTGCCATACAAAAGCTTCCACTTGCTTTCTC	eudicot_PLT5	-200	-160
Tarenaya hassleriana	tha_PLT5_1	eudicot_PLT5_motif1	5.12E-12	CCGCCCAGTTCCTCCCATCAAAAGCTTCCACTTGCCCTTTT	eudicot_PLT5	-620	-580
Tarenaya hassleriana	tha_PLT5_2	eudicot_PLT5_motif1	1.90E-12	CCGCCCATTTCATCCTATCAAAAGCTTCCACTTGCCCTTTC	eudicot_PLT5	-1000	-960
Tripterygium wilfordii	twi_PLT5_1	eudicot_PLT5_motif1	1.90E-12	CCGCCCTGGGCATCCCATGAAAAGCTTCCACTTGCTCTCCC	eudicot_PLT5	-523	-483
Tripterygium wilfordii	twi_PLT5_2	eudicot_PLT5_motif1	6.02E-11	CCGCCCTGATCATCCCATGAAAAGCTTCCACCTGCTGTCTC	eudicot_PLT5	-277	-237
Vaccinium macrocarpon	vma_PLT5_1	eudicot_PLT5_motif1	8.25E-12	CCGCCCAAGTCGTCCCATGAAATTCTTCCACTTGCTTCTCT	eudicot_PLT5	-1230	-1190
Vigna mungo	vmu_PLT5_1	eudicot_PLT5_motif1	3.25E-08	ACCGCCCATTCTTACTGTAAAAACCATCCACTTTGCCTTCC	eudicot_PLT5	-729	-689
Vitis vinifera	vvi_PLT5_1	eudicot_PLT5_motif1	5.45E-15	ACCGCCCACTCATCCCATCAAAACCTTCCACTTGCCTCTCT	eudicot_PLT5	-264	-224
Zea mays	zma_PLT5_3	eudicot_PLT5_motif1	0.00161	CCGCCCAGACGACCCCATGGAACACCTCCACGTTGTCGCCC	eudicot_PLT5	-488	-448
Ananas comosus	aco_PLT5_1	eudicot_PLT5_motif1	0.00027	CCGACCAGGCGCTCCCGTGAAAAGCTTCCAGTTGTCCCCCC	monocot_PLT5	-183	-143
Ananas comosus	aco_PLT5_2	eudicot_PLT5_motif1	0.000977	ACCGCCCAGGCGCCCCGTGAAGGGTCTCCACTTGTAAAGCA	monocot_PLT5	-688	-648
Asparagus officinalis	aof_PLT5_1	eudicot_PLT5_motif1	1.34E-07	ACCGCCCGGTTGGCCCGTGAAAGGCTTCCACTTGCCCCCTC	monocot_PLT5	-317	-277
Allium sativum	asa_PLT5_1	eudicot_PLT5_motif1	1.87E-06	ACCGCCCACTCATCCAAACAAAACGCACCACTTGCCTTCTC	monocot_PLT5	-309	-269
Allium sativum	asa_PLT5_1	eudicot_PLT5_motif1	0.000124	CCCCCCCTTTCTTCCAAAGAACCGCCTCCTCCTTGCTTCCC	monocot_PLT5	-19157	-19117
Arabidopsis thaliana	ath_PLT5_1	eudicot_PLT5_motif1	3.77E-12	CCGCCCAGTTCATCCCATCAAAAGCTTCCACTTGCCCTTTT	monocot_PLT5	-711	-671
Amborella trichopoda	atr_PLT5_1	eudicot_PLT5_motif1	1.14E-08	CCGCCCCGGTCGTCCCGTAAAAAGCTTCCACTTGCTCATTA	monocot_PLT5	-771	-731
Brachypodium distachyon	bdi_PLT5_1	eudicot_PLT5_motif1	7.63E-05	CCGCCCATACCACCCCATGGAACGCCTCCACGTTGTCGCCC	monocot_PLT5	-406	-366
Calamus simplicifolius	calsi_PLT5_1	eudicot_PLT5_motif1	5.19E-08	ACCGCCCAGACGGCCCGTAAAAAGCTTCCACTTGTCCCCCC	monocot_PLT5	-325	-285
Ceratophyllum demersum	cde_PLT5_1	eudicot_PLT5_motif1	1.54E-06	ACCGCCTAGTCGGCTTATGAAAAGGCTCCACTTGCTCTGCA	monocot_PLT5	-229	-189
Cenchrus purpureus	cpu_PLT5_2	eudicot_PLT5_motif1	0.000422	CCGCCCATACGACCCCATGGAACGCCTCCACGTTGTCGCCC	monocot_PLT5	-481	-441
Cenchrus purpureus	cpu_PLT5_3	eudicot_PLT5_motif1	0.000422	CCGCCCATACGACCCCATGGAACGCCTCCACGTTGTCGCCC	monocot_PLT5	-481	-441
Cenchrus purpureus	cpu_PLT5_4	eudicot_PLT5_motif1	0.000422	CCGCCCATACGACCCCATGGAACGCCTCCACGTTGTCGCCC	monocot_PLT5	-770	-730
Dioscorea dumetorum	ddu_PLT5_1	eudicot_PLT5_motif1	1.25E-05	CCGCCAAGAGTAACCCATGTAAAGCTTCCACTTGCCCCCCT	monocot_PLT5	-341	-301
Digitaria exilis	dex_PLT5_1	eudicot_PLT5_motif1	0.000422	CCGCCCATACGACCCCATGGAACGCCTCCACGTTGTCGCCC	monocot_PLT5	-476	-436
Digitaria exilis	dex_PLT5_2	eudicot_PLT5_motif1	0.000422	CCGCCCATACGACCCCATGGAACGCCTCCACGTTGTCGCCC	monocot_PLT5	-476	-436
Eragrostis curvula	ecu_PLT5_2	eudicot_PLT5_motif1	0.000716	CCGCCCATACGACCCCATGGAACGCCTCCACGTTGTCGACC	monocot_PLT5	-465	-425
Elaeis guineensis	egu_PLT5_3	eudicot_PLT5_motif1	1.92E-07	ACCGCCCAGACGGCCCGTGAAAGGCTTCCACTTGTCCCCCC	monocot_PLT5	-323	-283
Elaeis guineensis	egu_PLT5_4	eudicot_PLT5_motif1	2.70E-05	ACCGCCACGGTAGCCCGTGAAAAGCTTCCACTTGCCCCAGG	monocot_PLT5	-277	-237
Glycine max	gma_PLT5_1	eudicot_PLT5_motif1	1.35E-09	ACCGCCCATTCTTCCTATAAAAAGTATCCACTTTGCTTTCC	monocot_PLT5	-1275	-1235
Glycine max	gma_PLT5_2	eudicot_PLT5_motif1	1.14E-10	ACCGCCAACTCTTCCTATAAAAAGCTTCCACTTTGTCTTCC	monocot_PLT5	-2733	-2693
Hordeum vulgare	hvu_PLT5_2	eudicot_PLT5_motif1	0.000896	CCGCCCATGCCACCCCGTCGAGCGCCTCCACGTTGTCGACC	monocot_PLT5	-451	-411
Musa acuminata	mac_PLT5_1	eudicot_PLT5_motif1	0.000217	ACCGCTGAGACGACCTCTGAAGGGCTTCCACTTGCCCGCCT	monocot_PLT5	-262	-222
Musa acuminata	mac_PLT5_3	eudicot_PLT5_motif1	6.31E-05	GCCGCCCTTACGGCGCGTGAAAAGCCTCCACTTGCCCCACC	monocot_PLT5	-270	-230
Musa acuminata	mac_PLT5_4	eudicot_PLT5_motif1	5.98E-06	ACCGCCGAAACGGCCCGTGAAAGCCTTCCACTTGCCCCCCC	monocot_PLT5	-254	-214
Magnolia biondii	mbi_PLT5_1	eudicot_PLT5_motif1	8.26E-07	ACCGCCCACTCGCCCATGGAAAACCTTCCACTTGCATTCTC	monocot_PLT5	-758	-718
Magnolia biondii	mbi_PLT5_2	eudicot_PLT5_motif1	1.35E-09	ACCGCCAACTCGGCCCGTAAAAAGCTTCCACTTGCTTCCCT	monocot_PLT5	-2115	-2075
Magnolia biondii	mbi_PLT5_3	eudicot_PLT5_motif1	1.35E-09	ACCGCCAACTCGGCCCGTAAAAAGCTTCCACTTGCTTCCCT	monocot_PLT5	-1810	-1770
Miscanthus sinensis	msi_PLT5_3	eudicot_PLT5_motif1	0.00427	CCGCCCATACGGCCCCATGGAACACCTCCACGTTGTCGCCC	monocot_PLT5	-515	-475
Miscanthus sinensis	msi_PLT5_4	eudicot_PLT5_motif1	0.00427	CCGCCCATACGGCCCCATGGAACACCTCCACGTTGTCGCCC	monocot_PLT5	-1957	-1917
Oryza alta	oal_PLT5_2	eudicot_PLT5_motif1	0.000544	CCGCCCATAGGACCCCATGAAACGCCTCCACGTTGTCGACC	monocot_PLT5	-531	-491
Oryza alta	oal_PLT5_4	eudicot_PLT5_motif1	0.000544	CCGCCCATAGGACCCCATGAAACGCCTCCACGTTGTCGACC	monocot_PLT5	-524	-484
Oryza brachyantha	obr_PLT5_2	eudicot_PLT5_motif1	0.000544	CCGCCCATAGGACCCCATGAAACGCCTCCACGTTGTCGACC	monocot_PLT5	-463	-423
Oryza sativa ssp. japonica	osa_PLT5_1	eudicot_PLT5_motif1	0.000544	CCGCCCATAGGACCCCATGAAACGCCTCCACGTTGTCGACC	monocot_PLT5	-2063	-2023
Oropetium thomaeum	oth_PLT5_1	eudicot_PLT5_motif1	0.0017	CCGCCCATAGGACCCCATCGAACGCCTCCACGTTGTCGACC	monocot_PLT5	-1967	-1927
Oropetium thomaeum	oth_PLT5_2	eudicot_PLT5_motif1	0.0079	CCGGCCAGTTCATTCCACTACTGGGCTCCACCTAGCTCCTC	monocot_PLT5	-1933	-1893
Phyllostachys edulis	ped_PLT5_2	eudicot_PLT5_motif1	0.00171	CCGCCCATACGACCCCATGGAACGCCTCCACGTTGTGGACC	monocot_PLT5	-413	-373
Phyllostachys edulis	ped_PLT5_4	eudicot_PLT5_motif1	0.00031	CCGCCCATACGACCCCATGAAACGCCTCCACGTTGTCGACC	monocot_PLT5	-683	-643
Panicum hallii	pha_PLT5_1	eudicot_PLT5_motif1	0.000422	CCGCCCATACGACCCCATGGAACGCCTCCACGTTGTCGCCC	monocot_PLT5	-490	-450
Populus trichocarpa	ptr_PLT5_1	eudicot_PLT5_motif1	0.00537	CGCCTCTGTCATCTCCATAGAAAGCTTGCACTTGCTGGGCT	monocot_PLT5	-421	-381
Populus trichocarpa	ptr_PLT5_2	eudicot_PLT5_motif1	8.24E-09	CCGCCTTCGTCATGCCATGGAAAGCTTCCACTTGCTATGCC	monocot_PLT5	-411	-371
Sorghum bicolor	sbi_PLT5_2	eudicot_PLT5_motif1	0.00427	CCGCCCATACGGCCCCATGGAACACCTCCACGTTGTCGCCC	monocot_PLT5	-527	-487
Secale cereale	sce_PLT5_1	eudicot_PLT5_motif1	0.00268	CCGCCCATACCACCCCACGGAGCGCCTCCACGTTGTCGACC	monocot_PLT5	-400	-360
Setaria italica	sit_PLT5_2	eudicot_PLT5_motif1	0.000422	CCGCCCATACGACCCCATGGAACGCCTCCACGTTGTCGCCC	monocot_PLT5	-477	-437
Solanum lycopersicum	sly_PLT5_1	eudicot_PLT5_motif1	2.98E-05	GGCCGCTAGTCATTTCATAATATCCTTCCACTTGCTTTCAT	monocot_PLT5	-8019	-7979
Spirodela polyrhiza	spo_PLT5_1	eudicot_PLT5_motif1	1.14E-08	ACCGCCCACTCGGCCCGTGGAAAGCTTCCACTTGCTCTCAT	monocot_PLT5	-572	-532
Saccharum spontaneum	ssp_PLT5_4	eudicot_PLT5_motif1	0.00427	CCGCCCATACGGCCCCATGGAACACCTCCACGTTGTCGCCC	monocot_PLT5	-482	-442
Saccharum spontaneum	ssp_PLT5_5	eudicot_PLT5_motif1	0.000544	ACCGCCCAACGGCCCCATGGAACACCTCCACGTTGTCGCCC	monocot_PLT5	-480	-440
Saccharum spontaneum	ssp_PLT5_6	eudicot_PLT5_motif1	0.00427	CCGCCCATACGGCCCCATGGAACACCTCCACGTTGTCGCCC	monocot_PLT5	-489	-449
Setaria viridis	svi_PLT5_2	eudicot_PLT5_motif1	0.000422	CCGCCCATACGACCCCATGGAACGCCTCCACGTTGTCGCCC	monocot_PLT5	-477	-437
Triticum aestivum	tae_PLT5_4	eudicot_PLT5_motif1	0.000544	CCGCCCATACCACCCCGTGGAACGCCTCCACGTTGTCGACC	monocot_PLT5	-405	-365
Triticum aestivum	tae_PLT5_5	eudicot_PLT5_motif1	0.000544	CCGCCCATACCACCCCGTGGAACGCCTCCACGTTGTCGACC	monocot_PLT5	-380	-340
Triticum aestivum	tae_PLT5_6	eudicot_PLT5_motif1	0.00017	CCGCCCATACCACCCCATGGAACGCCTCCACGTTGTCGACC	monocot_PLT5	-400	-360
Triticum dicoccoides	tdi_PLT5_3	eudicot_PLT5_motif1	0.000544	CCGCCCATACCACCCCGTGGAACGCCTCCACGTTGTCGACC	monocot_PLT5	-405	-365
Triticum dicoccoides	tdi_PLT5_4	eudicot_PLT5_motif1	0.000544	CCGCCCATACCACCCCGTGGAACGCCTCCACGTTGTCGACC	monocot_PLT5	-370	-330
Triticum turgidum	ttu_PLT5_3	eudicot_PLT5_motif1	0.000544	CCGCCCATACCACCCCGTGGAACGCCTCCACGTTGTCGACC	monocot_PLT5	-405	-365
Triticum turgidum	ttu_PLT5_4	eudicot_PLT5_motif1	0.000544	CCGCCCATACCACCCCGTGGAACGCCTCCACGTTGTCGACC	monocot_PLT5	-379	-339
Zoysia japonica ssp. nagirizaki	zjn_PLT5_1	eudicot_PLT5_motif1	0.000361	CCGCCCATCCGACCCCATGGAACGCCTCCACGTTGTCGCCC	monocot_PLT5	-441	-401
Zea mays	zma_PLT5_2	eudicot_PLT5_motif1	0.00234	CCGCCCAGACGACCCCATGGAACACCTCCACGTTGTCGCCC	monocot_PLT5	-488	-448
Zostera marina	zosmarina_PLT5_2	eudicot_PLT5_motif1	0.0022	ACCGTATAAACGACCTGTCAAACGCCGCCACTTGCACTACC	monocot_PLT5	-361	-321
Acer truncatum	acertr_PLT5_1	eudicot_PLT5_motif10	0.00781	CAAAAGAAATTACACGCGTCA	eudicot_PLT5	-3386	-3366
Arabidopsis lyrata	aly_PLT5_1	eudicot_PLT5_motif10	0.00746	GAACAGAGGGGACACGCGTCA	eudicot_PLT5	-1317	-1297
Arachis hypogaea	arhy_PLT5_1	eudicot_PLT5_motif10	0.0072	AAAAGAATGTCACTCGCGGCA	eudicot_PLT5	-1750	-1730
Arachis hypogaea	arhy_PLT5_2	eudicot_PLT5_motif10	0.0072	AAAAGAATGTCACTCGCGGCA	eudicot_PLT5	-1945	-1925
Arabidopsis thaliana	ath_PLT5_1	eudicot_PLT5_motif10	0.00746	GAACAGAGGGGACACGCGTCA	eudicot_PLT5	-1198	-1178
Cannabis sativa	cansat_PLT5_1	eudicot_PLT5_motif10	4.32E-06	GAAGAAAAAGGACACGCGGCA	eudicot_PLT5	-3550	-3530
Corylus avellana	cav_PLT5_1	eudicot_PLT5_motif10	0.0072	AAAGAAAAACGACGCGCGGCA	eudicot_PLT5	-495	-475
Carpinus fangiana	cfa_PLT5_1	eudicot_PLT5_motif10	7.96E-06	AAAGAAAAACGACACGCGGCA	eudicot_PLT5	-532	-512
Carya illinoinensis	cil_PLT5_1	eudicot_PLT5_motif10	5.42E-06	AAAAGAAAAGGACACGCGGCA	eudicot_PLT5	-658	-638
Carya illinoinensis	cil_PLT5_2	eudicot_PLT5_motif10	0.00109	GCCGAAAAAAGACACGCGGCA	eudicot_PLT5	-1121	-1101
Capsella rubella	cru_PLT5_1	eudicot_PLT5_motif10	0.00559	GAACAGATGGGACACGCGTCA	eudicot_PLT5	-1301	-1281
Eutrema salsugineum	esa_PLT5_1	eudicot_PLT5_motif10	0.00746	GAACAGAGGGGACACGCGTCA	eudicot_PLT5	-1273	-1253
Malus domestica	mdo_PLT5_1	eudicot_PLT5_motif10	0.000198	AAAAGGAAACGAAACGCGGCA	eudicot_PLT5	-638	-618
Manihot esculenta	mes_PLT5_1	eudicot_PLT5_motif10	5.42E-06	AAAAGAAAAGGACACGCGGCA	eudicot_PLT5	-14393	-14373
Punica granatum	pgr_PLT5_1	eudicot_PLT5_motif10	0.000359	GACAAGAAAAGACACGCAGCA	eudicot_PLT5	-17776	-17756
Prunus persica	ppe_PLT5_1	eudicot_PLT5_motif10	5.42E-06	AAAAAGAAATGACACGCGGCA	eudicot_PLT5	-732	-712
Prunus persica	ppe_PLT5_1	eudicot_PLT5_motif10	0.00984	AAAAGGAAAAGAAAAGGGGAA	eudicot_PLT5	-8895	-8875
Populus trichocarpa	ptr_PLT5_1	eudicot_PLT5_motif10	0.0021	ACAAAGACATGACACGCGGCA	eudicot_PLT5	-8856	-8836
Populus trichocarpa	ptr_PLT5_2	eudicot_PLT5_motif10	0.000198	ACAAAGAAATGACACGCGGCA	eudicot_PLT5	-4085	-4065
Salix brachista	sbr_PLT5_2	eudicot_PLT5_motif10	0.000498	GACAAGACATGACACGCGGCA	eudicot_PLT5	-9904	-9884
Schrenkiella parvula	spa_PLT5_1	eudicot_PLT5_motif10	0.00746	GAACAGAGGGGACACGCGTCA	eudicot_PLT5	-1286	-1266
Vitis vinifera	vvi_PLT5_1	eudicot_PLT5_motif10	9.72E-05	CAAAAGAAATGACACGCGGCA	eudicot_PLT5	-460	-440
Populus trichocarpa	ptr_PLT5_2	eudicot_PLT5_motif10	0.00134	ACAAAGAAATGACACGCGGCA	monocot_PLT5	-4085	-4065
Acer truncatum	acertr_BBM_1	monocot_BBM_motif1	5.15E-06	CGGAAGACAAGGGTTAGTGTCTTCATATAGGGGTGCAAGAG	eudicot_BBM	-3077	-3037
Actinidia chinensis	ach_BBM_1	monocot_BBM_motif1	7.18E-05	CGCAAGACAAGGGTTAGTGTCATCATATAGGGGTACAAGAA	eudicot_BBM	-10719	-10679
Actinidia chinensis	ach_BBM_2	monocot_BBM_motif1	0.000556	CGCAAGACAAGGATTAGTGTCCTCATATCGTTTAGAAGCAA	eudicot_BBM	-4254	-4214
Aquilegia oxysepala	aox_BBM_1	monocot_BBM_motif1	7.80E-08	CGGAAGACAAGGGTTCATGTCCTCATATAGGGGTGCAGGTT	eudicot_BBM	-1414	-1374
Arachis hypogaea	arhy_BBM_1	monocot_BBM_motif1	8.73E-07	CGCAAGACAAGGGTGGTTGTCCTCTCATAGGGGTGCAACGT	eudicot_BBM	-6041	-6001
Arachis hypogaea	arhy_BBM_2	monocot_BBM_motif1	8.73E-07	CGCAAGACAAGGGTGGTTGTCCTCTCATAGGGGTGCAACGT	eudicot_BBM	-6294	-6254
Camellia sinensis var. sinensis	camsi_BBM_1	monocot_BBM_motif1	0.00399	CGGAAGACAAGGGCTAGTGTTCAAGTATAGGGGTACAGCAA	eudicot_BBM	-1974	-1934
Camellia sinensis var. sinensis	camsi_BBM_2	monocot_BBM_motif1	0.00399	CGGAAGACAAGGGCTAGTGTTCAAGTATAGGGGTACAGCAA	eudicot_BBM	-1974	-1934
Capsicum annuum	can_BBM_1	monocot_BBM_motif1	0.00864	CATAAGACAAGGGTTAATGTCCTCATTTAGGGATACACACT	eudicot_BBM	-18310	-18270
Cannabis sativa	cansat_BBM_1	monocot_BBM_motif1	3.00E-06	CGGAAGACAAGGGTTAATGTCCTCGTATAGGGGTACAAGCT	eudicot_BBM	-1728	-1688
Corylus avellana	cav_BBM_1	monocot_BBM_motif1	1.59E-06	CGGAAGACAAGGGTTAGTGTCCTCATGTAGGGGTGCAAGGC	eudicot_BBM	-1779	-1739
Coffea canephora	ccan_BBM_1	monocot_BBM_motif1	1.00E-05	CGGAAGACAAGGGTTAGTGTCCTCGTACAGGGGCACAAACA	eudicot_BBM	-2160	-2120
Citrus clementina	ccl_BBM_1	monocot_BBM_motif1	0.000531	CCGAAGACAAGGGTTGGTGTCCTCATGTAAGGATGCAGAGA	eudicot_BBM	-2259	-2219
Carpinus fangiana	cfa_BBM_1	monocot_BBM_motif1	3.05E-06	CGGAAGACAAGGGTTAGTGTCCTTATGTAGGGGTGCAAGGT	eudicot_BBM	-1603	-1563
Carya illinoinensis	cil_BBM_2	monocot_BBM_motif1	5.35E-06	CGGAAGACAAGGGTTAATGTCCTCATACAGGGGTGCAAGGT	eudicot_BBM	-1430	-1390
Citrullus lanatus	cla_BBM_1	monocot_BBM_motif1	2.41E-05	CGTCAGACAAGGGTTAGTGTCCTCTTCTAGGGGTGCAACAA	eudicot_BBM	-5936	-5896
Cucumis sativus L.	csa_BBM_1	monocot_BBM_motif1	8.54E-05	CGCGGGAGAAGGGTTGGTGTCCTCTTCTAGGGGTGCAACAA	eudicot_BBM	-8441	-8401
Daucus carota	dca_BBM_1	monocot_BBM_motif1	0.00158	CGGGGGACAAGGGCTAGTGTTTTCTTATGGGGTACATCCAC	eudicot_BBM	-5344	-5304
Davidia involucrata	din_BBM_1	monocot_BBM_motif1	4.07E-07	CGGAAGACAAGGGTTAGTGTCCTCGTATAGGGGTACAGGGA	eudicot_BBM	-1425	-1385
Eucalyptus grandis	egr_BBM_1	monocot_BBM_motif1	0.000347	CGGAAGACCAGGGCTGATGTCCTCTCGTGGGGGTGCAGCTT	eudicot_BBM	-1831	-1791
Erythranthe guttata	egut_BBM_2	monocot_BBM_motif1	1.08E-05	CGCAAGACAAGGGTATGTGTCCTCTTACAGGGGCACATGAT	eudicot_BBM	-1103	-1063
Glycine max	gma_BBM_1	monocot_BBM_motif1	1.12E-06	CGCAAGACAAGGGTTGTTGTCCTCGCATAGGGGCACAAGGT	eudicot_BBM	-2693	-2653
Glycine max	gma_BBM_3	monocot_BBM_motif1	1.12E-06	CGCAAGACAAGGGTTGTTGTCCTCGCATAGGGGCACAAGGT	eudicot_BBM	-2701	-2661
Lupinus albus	lal_BBM_1	monocot_BBM_motif1	0.000698	CGCAAGACAAGGGTACATGTCCTCCCAAAGGGCCACAAGGT	eudicot_BBM	-4633	-4593
Lupinus albus	lal_BBM_3	monocot_BBM_motif1	9.95E-06	CGCAAGACAAGGGTTCATGTCCTCCCATAGGGTGATAATGA	eudicot_BBM	-5038	-4998
Lotus japonicus	lja_BBM_1	monocot_BBM_motif1	7.12E-07	CGCAAGACAAGGGTTGTTGTCCTCGCATAGGGGCACAAGAG	eudicot_BBM	-7642	-7602
Magnolia biondii	mbi_BBM_4	monocot_BBM_motif1	1.10E-06	CGGAAGACAAGGGTTCGTGTCCTCATGTAGGGGTGCATGTA	eudicot_BBM	-3511	-3471
Manihot esculenta	mes_BBM_1	monocot_BBM_motif1	0.00457	CCCGAGACAGGGGTTAATGTCTTCTTATAGGGGTACAACAA	eudicot_BBM	-1417	-1377
Manihot esculenta	mes_BBM_2	monocot_BBM_motif1	5.15E-06	CAGAAGACAGGGATTAATGTCCTCTTATAGGGTGCATGATC	eudicot_BBM	-1485	-1445
Medicago truncatula	mtr_BBM_1	monocot_BBM_motif1	7.12E-07	CGCAAGACAAGGGTTGTTGTCCTCTCATAGGGGCACAATAT	eudicot_BBM	-4144	-4104
Nicotiana tabacum	nta_BBM_2	monocot_BBM_motif1	0.00188	CGTAAGACAAGGGTTAGTGTTCTCGCTTAGGGATACACCTA	eudicot_BBM	-18917	-18877
Olea europaea	oeu_BBM_1	monocot_BBM_motif1	1.06E-05	CGGAAAACAGGGGTTAGTGTCCTCGTATAGGGGGGTACATG	eudicot_BBM	-2599	-2559
Oryza sativa ssp. japonica	osa_BBM_1	monocot_BBM_motif1	1.21E-15	CGGAAGACAAGGGTGTGTGTCCTTGTAGAGGGCACAGCTTG	eudicot_BBM	-12178	-12138
Pisum sativum	psa_BBM_1	monocot_BBM_motif1	8.14E-05	CGCAAGACAAGGGTTGTTGTCTTCACTTAGGGGCACAAGTT	eudicot_BBM	-5664	-5624
Papaver somniferum	pso_BBM_1	monocot_BBM_motif1	3.29E-05	CGTAAGACAAGGGTTCATGTCCTCATATAGGGGTTCAAAGT	eudicot_BBM	-1600	-1560
Papaver somniferum	pso_BBM_2	monocot_BBM_motif1	3.29E-05	CGTAAGACAAGGGTTCATGTCCTCATATAGGGGTTCAAAGT	eudicot_BBM	-1669	-1629
Populus trichocarpa	ptr_BBM_2	monocot_BBM_motif1	0.000215	CGGAAGACAGGGGTTATTGTCTTCTTGTAGGGGTGCAAGAA	eudicot_BBM	-2046	-2006
Quercus lobata	qlo_BBM_1	monocot_BBM_motif1	1.34E-06	CGGAAGACAAGGGTTAGTGTCCTCATGTAGGGGTGCAAGGT	eudicot_BBM	-1798	-1758
Salvia bowleyana	sbo_BBM_1	monocot_BBM_motif1	5.35E-06	CGCAAGACAAGGGTTAGTGTCCTATTTGAGGGAGCACATAC	eudicot_BBM	-3554	-3514
Salvia bowleyana	sbo_BBM_3	monocot_BBM_motif1	0.000156	CGCAAGACAAGGGTTAGTGTCCTCTCATAGGGGCGCATATA	eudicot_BBM	-4630	-4590
Salix brachista	sbr_BBM_1	monocot_BBM_motif1	0.000293	CGGAGGACAGGGGTTAATGTTTTCTTATTGGGTGCAAGAAG	eudicot_BBM	-1378	-1338
Salix brachista	sbr_BBM_2	monocot_BBM_motif1	3.44E-05	CGGAAGACAGGGGTTATTGTCTTCATATAGGGGTGCAAGAG	eudicot_BBM	-1817	-1777
Sechium edule	sed_BBM_1	monocot_BBM_motif1	8.73E-07	CACCAGACAAGGGTTCGTGTCCTCTTCTAGGGGTGCAACAA	eudicot_BBM	-9122	-9082
Solanum lycopersicum	sly_BBM_1	monocot_BBM_motif1	0.00475	CATAAGACAAGGGTTAATGTCCACATTTAGGGACACACCTA	eudicot_BBM	-5255	-5215
Solanum pennellii	spe_BBM_1	monocot_BBM_motif1	0.00475	CATAAGACAAGGGTTAATGTCCACATTTAGGGACACACCTA	eudicot_BBM	-6559	-6519
Solanum tuberosum	stu_BBM_1	monocot_BBM_motif1	0.0013	CATAAGACAAGGGTTAATGTCCTCATTTAGGGACACACCTA	eudicot_BBM	-6868	-6828
Trochodendron aralioides	tar_BBM_1	monocot_BBM_motif1	8.73E-07	CGGAAGACAAGGGTTCGTGTCGACATATAGGGGTGCAGGGA	eudicot_BBM	-12312	-12272
Tripterygium wilfordii	twi_BBM_1	monocot_BBM_motif1	0.000243	CAGAAGACAAGGGTTGATGTCCTCAAATAAGAGTGCAATTA	eudicot_BBM	-2065	-2025
Vaccinium macrocarpon	vma_BBM_1	monocot_BBM_motif1	3.05E-06	CGGAAGACAAGGGTAAGTGTCCTCTTATAGGGTTACAACAA	eudicot_BBM	-4406	-4366
Vitis vinifera	vvi_BBM_2	monocot_BBM_motif1	2.41E-05	CGGAAGACAAGGGTTAGTGTCTTCATATAGGGGTGCAAGGA	eudicot_BBM	-1741	-1701
Zea mays	zma_BBM_1	monocot_BBM_motif1	2.08E-16	CGGAAGACAAGGGTGTGTGTCCTCGTAGAGGGCACAGCTAG	eudicot_BBM	-4702	-4662
Ananas comosus	aco_BBM_1	monocot_BBM_motif1	5.38E-10	CAGGAAACAAGGGTTTTTGTCCTCATAGAGGGTGCAGGTTA	monocot_BBM	-3019	-2979
Ananas comosus	aco_BBM_2	monocot_BBM_motif1	9.42E-11	CGGAAGACAAGGGTTCGTGTCCTCCTACGGGGCGCAGGGTA	monocot_BBM	-2196	-2156
Aegilops tauschii	ata_BBM_2	monocot_BBM_motif1	2.02E-16	CGGAAGACGAGGGTCCGTGTCCTCTTCTAGGGTGCAGGTAG	monocot_BBM	-3636	-3596
Aegilops tauschii	ata_BBM_3	monocot_BBM_motif1	6.02E-18	CGGAAGACAAGGGTGTGTGTCCTCGTAGAGGGCACAGGTTG	monocot_BBM	-2808	-2768
Brachypodium distachyon	bdi_BBM_1	monocot_BBM_motif1	9.04E-14	CGGAAGACGAGGGTCCGTGTCCTCTTCTGGGGTGCAGGTAC	monocot_BBM	-1623	-1583
Brachypodium distachyon	bdi_BBM_2	monocot_BBM_motif1	4.01E-11	CGGAAGACAAGGGTGTGTGTCCTTGTAGAGGGGGCACAGCT	monocot_BBM	-1720	-1680
Calamus simplicifolius	calsi_BBM_2	monocot_BBM_motif1	0.00978	CAGAAGACAAGGGTTCGTGTCCTCACTAGGGTGTAGGTAGC	monocot_BBM	-1306	-1266
Calamus simplicifolius	calsi_BBM_3	monocot_BBM_motif1	2.03E-07	CGAAAGACAAGCGTTCGGGTCCTCATATGGGATACAGGTCT	monocot_BBM	-1671	-1631
Cenchrus purpureus	cpu_BBM_1	monocot_BBM_motif1	9.25E-18	CGGAAGACAAGGGTGTGTGTCCTCGTAGAGGGCACAGCTTG	monocot_BBM	-2417	-2377
Cenchrus purpureus	cpu_BBM_2	monocot_BBM_motif1	9.25E-18	CGGAAGACAAGGGTGTGTGTCCTCGTAGAGGGCACAGCTTG	monocot_BBM	-2414	-2374
Cenchrus purpureus	cpu_BBM_3	monocot_BBM_motif1	9.25E-18	CGGAAGACAAGGGTTCGTGTCCTCTTCTAGGGTGCAGGTGG	monocot_BBM	-1434	-1394
Cenchrus purpureus	cpu_BBM_4	monocot_BBM_motif1	0.000182	TGGCAACCAGGTGCGCGCCCCCGCGGACTGCGCGCCGGCCG	monocot_BBM	-6183	-6143
Cenchrus purpureus	cpu_BBM_5	monocot_BBM_motif1	0.000379	TGGCAACCAGGTGCGCGCCCCCGCGGTCTGCGCGCCGGCCG	monocot_BBM	-572	-532
Cenchrus purpureus	cpu_BBM_6	monocot_BBM_motif1	9.25E-18	CGGAAGACAAGGGTTCGTGTCCTCTTCTAGGGTGCAGGTGG	monocot_BBM	-1491	-1451
Cenchrus purpureus	cpu_BBM_7	monocot_BBM_motif1	9.25E-18	CGGAAGACAAGGGTGTGTGTCCTCGTAGAGGGCACAGCTTG	monocot_BBM	-4103	-4063
Dioscorea dumetorum	ddu_BBM_1	monocot_BBM_motif1	3.57E-09	CGGAAGACAAGGAGTCTTGTCCTCATTTAGGGCACACCCAC	monocot_BBM	-833	-793
Dioscorea dumetorum	ddu_BBM_2	monocot_BBM_motif1	2.26E-09	CGGAAGACAAGGGTTTGTGTCCTCTTTTTGGCTTGCAGCTT	monocot_BBM	-1388	-1348
Dioscorea dumetorum	ddu_BBM_3	monocot_BBM_motif1	2.26E-09	CGGAAGACAAGGGTTTGTGTCCTCTTTTTGGCTTGCAGCTT	monocot_BBM	-1365	-1325
Digitaria exilis	dex_BBM_1	monocot_BBM_motif1	7.91E-17	CGGAAGACAAGGGTGTGTGTCCTCGTTGAGGGCACAGCTTG	monocot_BBM	-2510	-2470
Digitaria exilis	dex_BBM_2	monocot_BBM_motif1	3.74E-16	CGGAAGACAAGGGTGTGTGTCCTCGTAGAGGGCACATCTTG	monocot_BBM	-2407	-2367
Digitaria exilis	dex_BBM_3	monocot_BBM_motif1	9.25E-18	CGGAAGACAAGGGTTCGTGTCCTCTTCTAGGGTGCAGGTGG	monocot_BBM	-1713	-1673
Digitaria exilis	dex_BBM_4	monocot_BBM_motif1	9.25E-18	CGGAAGACAAGGGTTCGTGTCCTCTTCTAGGGTGCAGGTGG	monocot_BBM	-1568	-1528
Digitaria exilis	dex_BBM_5	monocot_BBM_motif1	2.81E-07	TGGCAGCCAGGTGTGCGCCCCCGCGGACTGCGCGCCGGTAG	monocot_BBM	-666	-626
Digitaria exilis	dex_BBM_6	monocot_BBM_motif1	6.55E-07	TGGCAGCCAGGTGTGCGCCCCCGCGGACTGCGCGCCGGCAG	monocot_BBM	-640	-600
Eragrostis curvula	ecu_BBM_1	monocot_BBM_motif1	9.25E-18	CGGAAGACAAGGGTTCGTGTCCTCTTCTAGGGTGCAGGTGG	monocot_BBM	-1912	-1872
Eragrostis curvula	ecu_BBM_3	monocot_BBM_motif1	8.05E-17	CGGAAGACAAGGGTGTGTGTCCTTGTAGAGGGCACAGCTTG	monocot_BBM	-2292	-2252
Eragrostis curvula	ecu_BBM_4	monocot_BBM_motif1	8.05E-17	CGGAAGACAAGGGTGTGTGTCCTTGTAGAGGGCACAGCTTG	monocot_BBM	-2345	-2305
Elaeis guineensis	egu_BBM_1	monocot_BBM_motif1	7.32E-14	CGGAAGACAAGGGTTCGTGTCCTCATATGGGGTACAGGTCT	monocot_BBM	-1193	-1153
Elaeis guineensis	egu_BBM_2	monocot_BBM_motif1	4.66E-17	CGGAAGACAAGGGTTCGTGTCCTCATATAGGGTGCAGGTGG	monocot_BBM	-1155	-1115
Glycine max	gma_BBM_1	monocot_BBM_motif1	2.60E-07	CGCAAGACAAGGGTTGTTGTCCTCGCATAGGGGCACAAGGT	monocot_BBM	-2693	-2653
Glycine max	gma_BBM_3	monocot_BBM_motif1	2.60E-07	CGCAAGACAAGGGTTGTTGTCCTCGCATAGGGGCACAAGGT	monocot_BBM	-2701	-2661
Hordeum vulgare	hvu_BBM_2	monocot_BBM_motif1	7.55E-14	CGGAAGACGAGGGTCCGTGTCGTCATCTAGGGTGCAGGTAG	monocot_BBM	-1581	-1541
Hordeum vulgare	hvu_BBM_3	monocot_BBM_motif1	6.02E-18	CGGAAGACAAGGGTGTGTGTCCTCGTAGAGGGCACAGGTTG	monocot_BBM	-19199	-19159
Lolium perenne	lpe_BBM_2	monocot_BBM_motif1	3.67E-15	CGGAAGACGAGGGTCCGTGTCCTCTCCTAGGGTGCAGGTAG	monocot_BBM	-1588	-1548
Musa acuminata	mac_BBM_2	monocot_BBM_motif1	1.41E-14	CGGAAGACAAGGGTTCGTGTCCTCGTATGGGTTGCAGGTAG	monocot_BBM	-1277	-1237
Musa acuminata	mac_BBM_3	monocot_BBM_motif1	1.82E-10	CGGAAGACGAGGGTTTGTGTCCTCATTCGGGACACATATAG	monocot_BBM	-1062	-1022
Musa acuminata	mac_BBM_4	monocot_BBM_motif1	2.33E-07	CAGAAGACAAGGGTTCGTGTTCTTCTATAGGAAGCAGGTCG	monocot_BBM	-721	-681
Musa acuminata	mac_BBM_5	monocot_BBM_motif1	1.04E-17	CGGAAGACAAGGGTTCGTGTCCTCTTATAGGGCACAGGTAG	monocot_BBM	-1845	-1805
Magnolia biondii	mbi_BBM_4	monocot_BBM_motif1	2.27E-07	CGGAAGACAAGGGTTCGTGTCCTCATGTAGGGGTGCATGTA	monocot_BBM	-3511	-3471
Miscanthus sinensis	msi_BBM_1	monocot_BBM_motif1	1.61E-16	CGGAAGACAAGGGTTCGTGTCCTCTTCTAGGATGCAGGTGG	monocot_BBM	-1471	-1431
Miscanthus sinensis	msi_BBM_2	monocot_BBM_motif1	2.02E-16	CGGAAGACAAGGGTTTGTGTCCTCTTCTAGGATGCAGGTGG	monocot_BBM	-1730	-1690
Miscanthus sinensis	msi_BBM_3	monocot_BBM_motif1	9.25E-18	CGGAAGACAAGGGTGTGTGTCCTCGTAGAGGGCACAGCTTG	monocot_BBM	-2418	-2378
Miscanthus sinensis	msi_BBM_4	monocot_BBM_motif1	9.25E-18	CGGAAGACAAGGGTGTGTGTCCTCGTAGAGGGCACAGCTTG	monocot_BBM	-2797	-2757
Miscanthus sinensis	msi_BBM_5	monocot_BBM_motif1	0.0013	TGGCAGCCACGTACGCGCCCCCGCGGACTGCGCGCCGGCCG	monocot_BBM	-591	-551
Oryza alta	oal_BBM_1	monocot_BBM_motif1	9.97E-18	CGGAAGACAAGGGTTCGTGTCCTCTTCTAGGGTGCAGGTAG	monocot_BBM	-2030	-1990
Oryza alta	oal_BBM_3	monocot_BBM_motif1	8.05E-17	CGGAAGACAAGGGTGTGTGTCCTTGTAGAGGGCACAGCTTG	monocot_BBM	-4166	-4126
Oryza alta	oal_BBM_6	monocot_BBM_motif1	3.74E-16	CAGAAGACAAGGGTTCGTGTCCTCTTCTAGGGTGCAGGTAG	monocot_BBM	-2072	-2032
Oryza alta	oal_BBM_8	monocot_BBM_motif1	8.05E-17	CGGAAGACAAGGGTGTGTGTCCTTGTAGAGGGCACAGCTTG	monocot_BBM	-3318	-3278
Oryza brachyantha	obr_BBM_2	monocot_BBM_motif1	2.41E-16	CGGAAGACAAGGGTTCGTGTCCTCTTCTAGGGTGCAGGTGC	monocot_BBM	-2585	-2545
Oryza brachyantha	obr_BBM_3	monocot_BBM_motif1	8.05E-17	CGGAAGACAAGGGTGTGTGTCCTTGTAGAGGGCACAGCTTG	monocot_BBM	-5658	-5618
Oryza sativa ssp. japonica	osa_BBM_1	monocot_BBM_motif1	9.97E-18	CGGAAGACAAGGGTTCGTGTCCTCTTCTAGGGTGCAGGTAG	monocot_BBM	-2048	-2008
Oryza sativa ssp. japonica	osa_BBM_2	monocot_BBM_motif1	8.05E-17	CGGAAGACAAGGGTGTGTGTCCTTGTAGAGGGCACAGCTTG	monocot_BBM	-12178	-12138
Oropetium thomaeum	oth_BBM_1	monocot_BBM_motif1	8.05E-17	CGGAAGACAAGGGTGTGTGTCCTTGTAGAGGGCACAGCTTG	monocot_BBM	-2290	-2250
Oropetium thomaeum	oth_BBM_2	monocot_BBM_motif1	6.36E-15	CGGAGGACAAGGGTTCGTGTCCTCTTGTAGGGTGCAGGTGG	monocot_BBM	-3489	-3449
Phyllostachys edulis	ped_BBM_3	monocot_BBM_motif1	0.00709	AAGAAGACACGGGATGGTGTCCTGTTTTAGGGGGCATTGTT	monocot_BBM	-16412	-16372
Phyllostachys edulis	ped_BBM_4	monocot_BBM_motif1	6.13E-15	CGGAAGACAAGGGTTCATGTCCTCATCTAGGGTGCAGGTAG	monocot_BBM	-1605	-1565
Phyllostachys edulis	ped_BBM_5	monocot_BBM_motif1	8.05E-17	CGGAAGACAAGGGTGTGTGTCCTTGTAGAGGGCACAGCTTG	monocot_BBM	-3231	-3191
Phyllostachys edulis	ped_BBM_5	monocot_BBM_motif1	0.00872	CCGGTAACGAGGGTTTGCGACCTAATTGAGATTACCGGTGG	monocot_BBM	-9919	-9879
Panicum hallii	pha_BBM_1	monocot_BBM_motif1	6.13E-17	CGGAAGACAAGGGTGTGTGTCCTCGTAGAGGGCACAGCCTG	monocot_BBM	-2322	-2282
Panicum hallii	pha_BBM_2	monocot_BBM_motif1	9.25E-18	CGGAAGACAAGGGTTCGTGTCCTCTTCTAGGGTGCAGGTGG	monocot_BBM	-1558	-1518
Panicum hallii	pha_BBM_3	monocot_BBM_motif1	1.10E-06	TGGCAGCCAGGTGTGCGCCCCCGCGGACTGCGCGCCGGCCG	monocot_BBM	-613	-573
Populus trichocarpa	ptr_BBM_2	monocot_BBM_motif1	0.000119	CGGAAGACAGGGGTTATTGTCTTCTTGTAGGGGTGCAAGAA	monocot_BBM	-2046	-2006
Sorghum bicolor	sbi_BBM_1	monocot_BBM_motif1	1.61E-16	CGGAAGACAAGGGTTCGTGTCCTCTTCTAGGATGCAGGTGG	monocot_BBM	-2628	-2588
Sorghum bicolor	sbi_BBM_2	monocot_BBM_motif1	9.25E-18	CGGAAGACAAGGGTGTGTGTCCTCGTAGAGGGCACAGCTTG	monocot_BBM	-2335	-2295
Secale cereale	sce_BBM_2	monocot_BBM_motif1	2.02E-16	CGGAAGACGAGGGTCCGTGTCCTCTTCTAGGGTGCAGGTAG	monocot_BBM	-1501	-1461
Secale cereale	sce_BBM_3	monocot_BBM_motif1	3.07E-16	CGGAAGACAAGGGTGTGTGTCCACGTAGAGGGCACAGGTTG	monocot_BBM	-2672	-2632
Setaria italica	sit_BBM_1	monocot_BBM_motif1	9.25E-18	CGGAAGACAAGGGTGTGTGTCCTCGTAGAGGGCACAGCTTG	monocot_BBM	-2246	-2206
Setaria italica	sit_BBM_2	monocot_BBM_motif1	9.25E-18	CGGAAGACAAGGGTTCGTGTCCTCTTCTAGGGTGCAGGTGG	monocot_BBM	-1463	-1423
Setaria italica	sit_BBM_3	monocot_BBM_motif1	1.10E-06	TGGCAGCCAGGTGTGCGCCCCCGCGGACTGCGCGCCGGCCG	monocot_BBM	-544	-504
Setaria italica	sit_BBM_3	monocot_BBM_motif1	0.0045	CAGAAAACAAGGGCTCGTGTCTTATTTTAGGATCAACTGTG	monocot_BBM	-927	-887
Solanum lycopersicum	sly_BBM_1	monocot_BBM_motif1	0.00343	CATAAGACAAGGGTTAATGTCCACATTTAGGGACACACCTA	monocot_BBM	-5255	-5215
Spirodela polyrhiza	spo_BBM_1	monocot_BBM_motif1	1.51E-12	CGGAAGACAAGGCTTCGTGTCCTCACACAGGGTGCAAGTTG	monocot_BBM	-1372	-1332
Saccharum spontaneum	ssp_BBM_1	monocot_BBM_motif1	9.23E-05	GAGAAGACATGCGGGGGACTACGCGACGAGGCCGTAGGTTG	monocot_BBM	-17045	-17005
Saccharum spontaneum	ssp_BBM_2	monocot_BBM_motif1	1.61E-16	CGGAAGACAAGGGTTCGTGTCCTCTTCTAGGATGCAGGTGG	monocot_BBM	-2278	-2238
Saccharum spontaneum	ssp_BBM_3	monocot_BBM_motif1	1.19E-05	TGGCAGCCAGGTGCGCGTCCCCGCGGACTGCGCGCCGGCCG	monocot_BBM	-564	-524
Saccharum spontaneum	ssp_BBM_4	monocot_BBM_motif1	1.19E-05	TGGCAGCCAGGTGCGCGTCCCCGCGGACTGCGCGCCGGCCG	monocot_BBM	-2355	-2315
Saccharum spontaneum	ssp_BBM_5	monocot_BBM_motif1	0.00635	CGGCAGCCAGGTGTGCGCGTCCCCGCGGACTGCGCGCCGGC	monocot_BBM	-3099	-3059
Setaria viridis	svi_BBM_1	monocot_BBM_motif1	9.25E-18	CGGAAGACAAGGGTGTGTGTCCTCGTAGAGGGCACAGCTTG	monocot_BBM	-2247	-2207
Setaria viridis	svi_BBM_2	monocot_BBM_motif1	9.25E-18	CGGAAGACAAGGGTTCGTGTCCTCTTCTAGGGTGCAGGTGG	monocot_BBM	-1463	-1423
Setaria viridis	svi_BBM_3	monocot_BBM_motif1	1.10E-06	TGGCAGCCAGGTGTGCGCCCCCGCGGACTGCGCGCCGGCCG	monocot_BBM	-544	-504
Setaria viridis	svi_BBM_3	monocot_BBM_motif1	0.0045	CAGAAAACAAGGGCTCGTGTCTTATTTTAGGATCAACTGTG	monocot_BBM	-927	-887
Triticum aestivum	tae_BBM_3	monocot_BBM_motif1	2.02E-16	CGGAAGACGAGGGTCCGTGTCCTCTTCTAGGGTGCAGGTAG	monocot_BBM	-1581	-1541
Triticum aestivum	tae_BBM_6	monocot_BBM_motif1	7.91E-17	CGGAAGACAAGGGTGTGTGTCCTCGTGGAGGGCACAGCTTG	monocot_BBM	-2922	-2882
Triticum aestivum	tae_BBM_7	monocot_BBM_motif1	7.45E-17	CGCAAGACAAGGGTGTGTGTCCTCGTAGAGGGCACAGGTTG	monocot_BBM	-9000	-8960
Triticum aestivum	tae_BBM_8	monocot_BBM_motif1	6.02E-18	CGGAAGACAAGGGTGTGTGTCCTCGTAGAGGGCACAGGTTG	monocot_BBM	-2825	-2785
Triticum dicoccoides	tdi_BBM_3	monocot_BBM_motif1	2.02E-16	CGGAAGACGAGGGTCCGTGTCCTCTTCTAGGGTGCAGGTAG	monocot_BBM	-3692	-3652
Triticum dicoccoides	tdi_BBM_4	monocot_BBM_motif1	2.57E-15	CGGAAGACGGGGGTCCGTGTCCTCTTCTAGGGTGCAGGTAG	monocot_BBM	-1606	-1566
Triticum dicoccoides	tdi_BBM_5	monocot_BBM_motif1	7.91E-17	CGGAAGACAAGGGTGTGTGTCCTCGTGGAGGGCACAGCTTG	monocot_BBM	-3226	-3186
Triticum dicoccoides	tdi_BBM_6	monocot_BBM_motif1	7.45E-17	CGCAAGACAAGGGTGTGTGTCCTCGTAGAGGGCACAGGTTG	monocot_BBM	-8135	-8095
Triticum turgidum	ttu_BBM_3	monocot_BBM_motif1	2.02E-16	CGGAAGACGAGGGTCCGTGTCCTCTTCTAGGGTGCAGGTAG	monocot_BBM	-1581	-1541
Triticum turgidum	ttu_BBM_5	monocot_BBM_motif1	7.91E-17	CGGAAGACAAGGGTGTGTGTCCTCGTGGAGGGCACAGCTTG	monocot_BBM	-2902	-2862
Triticum turgidum	ttu_BBM_6	monocot_BBM_motif1	7.45E-17	CGCAAGACAAGGGTGTGTGTCCTCGTAGAGGGCACAGGTTG	monocot_BBM	-9010	-8970
Zoysia japonica ssp. nagirizaki	zjn_BBM_1	monocot_BBM_motif1	4.76E-14	CGGAAGACAAGGGTTCGTGTCCTCTTCTAGGGTGCAGACCT	monocot_BBM	-1352	-1312
Zoysia japonica ssp. nagirizaki	zjn_BBM_2	monocot_BBM_motif1	1.04E-12	CGGAAGACAAGGGTGTGTGTCCTCTACAAGGGCACAGCTTG	monocot_BBM	-2166	-2126
Zoysia japonica ssp. nagirizaki	zjn_BBM_3	monocot_BBM_motif1	1.21E-14	CGGAAGACAAGGGTGTGTGTCCTTGCGGAGGGCACAGCTTG	monocot_BBM	-2134	-2094
Zoysia japonica ssp. nagirizaki	zjn_BBM_4	monocot_BBM_motif1	9.11E-16	CCGAAGACAAGGGTTCGTGTCCTCTTCTAGGGTGCAGGTGG	monocot_BBM	-1361	-1321
Zea mays	zma_BBM_1	monocot_BBM_motif1	1.61E-16	CGGAAGACAAGGGTTCGTGTCCTCTTCTAGGATGCAGGTGG	monocot_BBM	-1698	-1658
Zea mays	zma_BBM_2	monocot_BBM_motif1	1.20E-17	CGGAAGACAAGGGTGTGTGTCCTCGTAGAGGGCACAGCTAG	monocot_BBM	-4702	-4662
Zostera marina	zosmarina_BBM_2	monocot_BBM_motif1	0.000327	CGGAAGACATGGGTTCGTGTCCTCCTCGTAGGGTTGCATCT	monocot_BBM	-998	-958
Actinidia chinensis	ach_BBM_1	monocot_BBM_motif3	0.00937	TCTTGACGGTCAAACTTTAACAGTGGAT	eudicot_BBM	-11974	-11947
Actinidia chinensis	ach_BBM_2	monocot_BBM_motif3	0.00222	TCTTGACGGTCAAACTTTAACAGTGGGG	eudicot_BBM	-10853	-10826
Aquilegia oxysepala	aox_BBM_1	monocot_BBM_motif3	0.00166	TATTGACGGTCAAACTTACACCAAGTTG	eudicot_BBM	-1766	-1739
Amborella trichopoda	atr_BBM_2	monocot_BBM_motif3	0.000706	CCTTGACGGTCAAACTTACAGTTGCATC	eudicot_BBM	-1982	-1955
Cannabis sativa	cansat_BBM_1	monocot_BBM_motif3	0.000282	TCTTGACGGTCAAACTTACAGTATGAGT	eudicot_BBM	-7895	-7868
Corylus avellana	cav_BBM_1	monocot_BBM_motif3	0.000505	TTTTGACGGTCAAACTTACATTTAGGTT	eudicot_BBM	-12755	-12728
Coffea canephora	ccan_BBM_1	monocot_BBM_motif3	0.00203	TCTTGACGGTCAAACTTTCCAGTGAGTT	eudicot_BBM	-3308	-3281
Carpinus fangiana	cfa_BBM_1	monocot_BBM_motif3	0.000299	TTTTGACGGTCAAACTTACAGTAAGTTA	eudicot_BBM	-3749	-3722
Durio zibethinus	dzi_BBM_1	monocot_BBM_motif3	0.000434	TATTGACGGTCAAACTTACGGTGGAGGG	eudicot_BBM	-1776	-1749
Glycine max	gma_BBM_1	monocot_BBM_motif3	0.000505	TCTTGGCGGTCAAACTTACAGTATGGAA	eudicot_BBM	-3211	-3184
Glycine max	gma_BBM_3	monocot_BBM_motif3	0.000505	TCTTGGCGGTCAAACTTACAGTATGGAA	eudicot_BBM	-3228	-3201
Lupinus albus	lal_BBM_1	monocot_BBM_motif3	0.00268	TCTTGACGGTCAAAGTTACAGTATTGAA	eudicot_BBM	-5266	-5239
Magnolia biondii	mbi_BBM_4	monocot_BBM_motif3	0.000299	TCTTGACGGTCAAACTTACAGTGAGGTT	eudicot_BBM	-3779	-3752
Nelumbo nucifera	nnu_BBM_1	monocot_BBM_motif3	0.000147	TCTTGACGGTCAAACTTACAGCAAGGGT	eudicot_BBM	-1687	-1660
Oryza sativa ssp. japonica	osa_BBM_1	monocot_BBM_motif3	5.34E-07	GTTTGACGGTCAAAGCTTCGGCAGGAAG	eudicot_BBM	-13269	-13242
Populus trichocarpa	ptr_BBM_1	monocot_BBM_motif3	0.000299	TTTTGACGGTCAAACTTACAGTGTGCTT	eudicot_BBM	-2642	-2615
Populus trichocarpa	ptr_BBM_2	monocot_BBM_motif3	0.000358	TCTTGACGGTCAAACTTACAGTGTGGTT	eudicot_BBM	-3284	-3257
Quercus lobata	qlo_BBM_1	monocot_BBM_motif3	0.000299	TCTTGACGGTCAAACTTACAGTGAGGTT	eudicot_BBM	-6423	-6396
Salix brachista	sbr_BBM_1	monocot_BBM_motif3	0.0093	TGTTGACGGTCAAACTTACAGTGTGCTA	eudicot_BBM	-2588	-2561
Salix brachista	sbr_BBM_2	monocot_BBM_motif3	0.000299	TCTTGACGGTCAAACTTACAGTGAGGTT	eudicot_BBM	-2458	-2431
Solanum lycopersicum	sly_BBM_1	monocot_BBM_motif3	0.00108	TCTTGACGGTCAAACTTTGCTGTTGATT	eudicot_BBM	-7298	-7271
Solanum pennellii	spe_BBM_1	monocot_BBM_motif3	0.00108	TCTTGACGGTCAAACTTTGCTGTTGATT	eudicot_BBM	-8574	-8547
Solanum tuberosum	stu_BBM_1	monocot_BBM_motif3	0.00108	TCTTGACGGTCAAACTTTGCTGTTGATA	eudicot_BBM	-9200	-9173
Trochodendron aralioides	tar_BBM_1	monocot_BBM_motif3	0.000282	TCTTGACGGTCAAAGTTACAGTGAGGAT	eudicot_BBM	-13112	-13085
Vaccinium macrocarpon	vma_BBM_1	monocot_BBM_motif3	0.00193	TCTTGACGGTCAAACTCAGAGTGAGTTT	eudicot_BBM	-6544	-6517
Vitis vinifera	vvi_BBM_2	monocot_BBM_motif3	0.000299	TCTTGACGGTCAAACTTACAGTGAGGTT	eudicot_BBM	-2014	-1987
Ananas comosus	aco_BBM_1	monocot_BBM_motif3	0.0021	CGTTGACGGTCAAACTTTCAACAAGCCT	monocot_BBM	-3616	-3589
Ananas comosus	aco_BBM_2	monocot_BBM_motif3	2.17E-09	CTTTGACGGTCAAAGTTTCGGCAAGGGG	monocot_BBM	-2533	-2506
Aegilops tauschii	ata_BBM_2	monocot_BBM_motif3	3.52E-12	CTTTGACGGTCAAAGTTTTAGGCGGGGG	monocot_BBM	-3976	-3949
Aegilops tauschii	ata_BBM_3	monocot_BBM_motif3	2.00E-09	CTTTGACGGTCAAAGCTTGGGCAGGAAG	monocot_BBM	-3664	-3637
Amborella trichopoda	atr_BBM_2	monocot_BBM_motif3	0.000206	CCTTGACGGTCAAACTTACAGTTGCATC	monocot_BBM	-1982	-1955
Brachypodium distachyon	bdi_BBM_1	monocot_BBM_motif3	2.33E-11	CTTTGACGGTCAAAGTTTTAGGCGGAGG	monocot_BBM	-1934	-1907
Calamus simplicifolius	calsi_BBM_2	monocot_BBM_motif3	1.35E-06	TCTTGACGGTCAAACTTTCGGCAAGCTG	monocot_BBM	-1591	-1564
Calamus simplicifolius	calsi_BBM_3	monocot_BBM_motif3	2.08E-07	CCTTGACGGTCAAACTTTCAGCAAGCTG	monocot_BBM	-1957	-1930
Cenchrus purpureus	cpu_BBM_1	monocot_BBM_motif3	1.17E-08	CTTTGACGGTCAAAGCCTGGGCAGGAAG	monocot_BBM	-3557	-3530
Cenchrus purpureus	cpu_BBM_2	monocot_BBM_motif3	1.17E-08	CTTTGACGGTCAAAGCCTGGGCAGGAAG	monocot_BBM	-3559	-3532
Cenchrus purpureus	cpu_BBM_3	monocot_BBM_motif3	3.52E-12	CTTTGACGGTCAAAGTTTTAGGCGGGGG	monocot_BBM	-1728	-1701
Cenchrus purpureus	cpu_BBM_6	monocot_BBM_motif3	3.52E-12	CTTTGACGGTCAAAGTTTTAGGCGGGGG	monocot_BBM	-1777	-1750
Cenchrus purpureus	cpu_BBM_7	monocot_BBM_motif3	1.02E-07	GTTTGACGGTCAAAGCCTGGGCAGGAAG	monocot_BBM	-5303	-5276
Dioscorea dumetorum	ddu_BBM_1	monocot_BBM_motif3	2.27E-06	CCTGGACGGTCAAACTTTCAGCAAGCAG	monocot_BBM	-982	-955
Dioscorea dumetorum	ddu_BBM_2	monocot_BBM_motif3	0.00203	GTTTGACGGTCAAACTTCTCTGTAACCG	monocot_BBM	-1649	-1622
Dioscorea dumetorum	ddu_BBM_3	monocot_BBM_motif3	0.00203	GTTTGACGGTCAAACTTCTCTGTAACCG	monocot_BBM	-1626	-1599
Digitaria exilis	dex_BBM_1	monocot_BBM_motif3	0.00344	GCTTGTCGGTCAATCTTTCAGTAACTGG	monocot_BBM	-16428	-16401
Digitaria exilis	dex_BBM_1	monocot_BBM_motif3	1.17E-08	CTTTGACGGTCAAAGCCTGGGCAGGAAG	monocot_BBM	-3955	-3928
Digitaria exilis	dex_BBM_2	monocot_BBM_motif3	1.17E-08	CTTTGACGGTCAAAGCCTGGGCAGGAAG	monocot_BBM	-3621	-3594
Digitaria exilis	dex_BBM_3	monocot_BBM_motif3	3.52E-12	CTTTGACGGTCAAAGTTTTAGGCGGGGG	monocot_BBM	-2026	-1999
Digitaria exilis	dex_BBM_4	monocot_BBM_motif3	1.08E-10	CTTTGACGGTCAAAGTTTTAGGCGGGTG	monocot_BBM	-1895	-1868
Eragrostis curvula	ecu_BBM_1	monocot_BBM_motif3	3.09E-09	CTTTGACGGTCAAAGTTTTAGGCGGAGA	monocot_BBM	-2236	-2209
Eragrostis curvula	ecu_BBM_3	monocot_BBM_motif3	7.28E-08	CTTTGACGGTCAAAGCCCGGGCAGGGAG	monocot_BBM	-3455	-3428
Eragrostis curvula	ecu_BBM_4	monocot_BBM_motif3	7.28E-08	CTTTGACGGTCAAAGCCCGGGCAGGGAG	monocot_BBM	-3478	-3451
Elaeis guineensis	egu_BBM_1	monocot_BBM_motif3	1.40E-05	TCTTGACGGTCAAACTTTCAACAAGCTG	monocot_BBM	-1483	-1456
Elaeis guineensis	egu_BBM_2	monocot_BBM_motif3	8.23E-07	TTTTGACGGTCAAACTTTCAGCAAGTTG	monocot_BBM	-1399	-1372
Glycine max	gma_BBM_1	monocot_BBM_motif3	0.000132	TCTTGGCGGTCAAACTTACAGTATGGAA	monocot_BBM	-3211	-3184
Glycine max	gma_BBM_3	monocot_BBM_motif3	0.000132	TCTTGGCGGTCAAACTTACAGTATGGAA	monocot_BBM	-3228	-3201
Hordeum vulgare	hvu_BBM_2	monocot_BBM_motif3	1.17E-08	CTTTGACCGTCAAAGTTTTAGGCGGGGG	monocot_BBM	-1909	-1882
Hordeum vulgare	hvu_BBM_2	monocot_BBM_motif3	0.00548	CTTCGTCGGTCGAAGCTAGAGCCGGAGG	monocot_BBM	-11456	-11429
Lolium perenne	lpe_BBM_2	monocot_BBM_motif3	2.33E-11	CTTTGACGGTCAAAGTTTTAGGCGGAGG	monocot_BBM	-1898	-1871
Musa acuminata	mac_BBM_2	monocot_BBM_motif3	1.29E-08	CTTTGACGGTCAAAGTTTCAGCAAGCTG	monocot_BBM	-1544	-1517
Musa acuminata	mac_BBM_3	monocot_BBM_motif3	2.93E-06	CTTTGACGGTCAAAGGTTCGGCAAGCTT	monocot_BBM	-1216	-1189
Musa acuminata	mac_BBM_4	monocot_BBM_motif3	0.000819	TCTTGGCGGTCAAACTTTCAACAAGGCC	monocot_BBM	-1016	-989
Musa acuminata	mac_BBM_5	monocot_BBM_motif3	2.23E-08	CTTTGACGGTCAAAGTTTCGGCACGGGG	monocot_BBM	-2101	-2074
Musa acuminata	mac_BBM_6	monocot_BBM_motif3	0.000209	CATGGACGGTCAAACTTTCAAGAAGGCG	monocot_BBM	-736	-709
Magnolia biondii	mbi_BBM_4	monocot_BBM_motif3	5.86E-05	TCTTGACGGTCAAACTTACAGTGAGGTT	monocot_BBM	-3779	-3752
Miscanthus sinensis	msi_BBM_1	monocot_BBM_motif3	1.97E-07	CTTTGACGGTCAAAGTTTTAGGCCAGGG	monocot_BBM	-1780	-1753
Miscanthus sinensis	msi_BBM_2	monocot_BBM_motif3	1.97E-07	CTTTGACGGTCAAAGTTTTAGGCCAGGG	monocot_BBM	-2031	-2004
Miscanthus sinensis	msi_BBM_3	monocot_BBM_motif3	1.40E-05	CTTTGACGGTCAAAGCTCGCTTGGGCAG	monocot_BBM	-3506	-3479
Miscanthus sinensis	msi_BBM_4	monocot_BBM_motif3	1.40E-05	CTTTGACGGTCAAAGCTCGCTTGGGCAG	monocot_BBM	-8359	-8332
Oryza alta	oal_BBM_1	monocot_BBM_motif3	2.26E-10	CTTTGACGGTCAAAGTTTTAGGCGGATG	monocot_BBM	-2307	-2280
Oryza alta	oal_BBM_3	monocot_BBM_motif3	1.62E-08	GTTTGACGGTCAAAGCTTCGGCAGGAAG	monocot_BBM	-14669	-14642
Oryza alta	oal_BBM_6	monocot_BBM_motif3	2.26E-10	CTTTGACGGTCAAAGTTTTAGGCGGATG	monocot_BBM	-2355	-2328
Oryza alta	oal_BBM_8	monocot_BBM_motif3	1.62E-08	GTTTGACGGTCAAAGCTTCGGCAGGAAG	monocot_BBM	-4827	-4800
Oryza brachyantha	obr_BBM_2	monocot_BBM_motif3	9.93E-06	CTTTGACGGTCAAAGTTTTAAGGCGGAA	monocot_BBM	-2973	-2946
Oryza brachyantha	obr_BBM_3	monocot_BBM_motif3	4.91E-07	GTTTGACGGTCAAAGCTTCGGGCAGGAA	monocot_BBM	-7121	-7094
Oryza sativa ssp. japonica	osa_BBM_1	monocot_BBM_motif3	2.26E-10	CTTTGACGGTCAAAGTTTTAGGCGGATG	monocot_BBM	-2311	-2284
Oryza sativa ssp. japonica	osa_BBM_2	monocot_BBM_motif3	1.62E-08	GTTTGACGGTCAAAGCTTCGGCAGGAAG	monocot_BBM	-13269	-13242
Oropetium thomaeum	oth_BBM_1	monocot_BBM_motif3	9.93E-06	CTTTGACGGTCAAAGCTAAGCGAGGCAG	monocot_BBM	-3693	-3666
Oropetium thomaeum	oth_BBM_2	monocot_BBM_motif3	4.42E-10	CTTTGACGGTCAAACTTTTAGGCGGAGG	monocot_BBM	-3805	-3778
Phyllostachys edulis	ped_BBM_2	monocot_BBM_motif3	2.33E-11	CTTTGACGGTCAAAGTTTTAGGCGGAGG	monocot_BBM	-254	-227
Phyllostachys edulis	ped_BBM_4	monocot_BBM_motif3	2.33E-11	CTTTGACGGTCAAAGTTTTAGGCGGAGG	monocot_BBM	-1895	-1868
Phyllostachys edulis	ped_BBM_5	monocot_BBM_motif3	1.17E-08	CTTTGACGGTCAAAGCTTCGGCAAGAAG	monocot_BBM	-4047	-4020
Panicum hallii	pha_BBM_1	monocot_BBM_motif3	7.20E-08	GTTTGACGGTCAAAGCCTGGGCAGGGAG	monocot_BBM	-3501	-3474
Panicum hallii	pha_BBM_2	monocot_BBM_motif3	3.52E-12	CTTTGACGGTCAAAGTTTTAGGCGGGGG	monocot_BBM	-1889	-1862
Populus trichocarpa	ptr_BBM_1	monocot_BBM_motif3	5.86E-05	TTTTGACGGTCAAACTTACAGTGTGCTT	monocot_BBM	-2642	-2615
Populus trichocarpa	ptr_BBM_2	monocot_BBM_motif3	7.62E-05	TCTTGACGGTCAAACTTACAGTGTGGTT	monocot_BBM	-3284	-3257
Sorghum bicolor	sbi_BBM_1	monocot_BBM_motif3	3.93E-09	CTTTGACGGTCAAAGTTTTAGGCGAGGG	monocot_BBM	-2938	-2911
Sorghum bicolor	sbi_BBM_2	monocot_BBM_motif3	1.10E-05	CTTTGACGGTCAAAGCTAGCTTGGGCAG	monocot_BBM	-3592	-3565
Secale cereale	sce_BBM_2	monocot_BBM_motif3	3.52E-12	CTTTGACGGTCAAAGTTTTAGGCGGGGG	monocot_BBM	-1845	-1818
Secale cereale	sce_BBM_3	monocot_BBM_motif3	2.00E-09	CTTTGACGGTCAAAGCTTGGGCAGGAAG	monocot_BBM	-3598	-3571
Setaria italica	sit_BBM_1	monocot_BBM_motif3	1.17E-08	CTTTGACGGTCAAAGCCTGGGCAGGAAG	monocot_BBM	-4057	-4030
Setaria italica	sit_BBM_2	monocot_BBM_motif3	3.52E-12	CTTTGACGGTCAAAGTTTTAGGCGGGGG	monocot_BBM	-1795	-1768
Solanum lycopersicum	sly_BBM_1	monocot_BBM_motif3	0.000364	TCTTGACGGTCAAACTTTGCTGTTGATT	monocot_BBM	-7298	-7271
Saccharum spontaneum	ssp_BBM_2	monocot_BBM_motif3	6.15E-06	CTTTGACCGTCAAAGTTTTAGGCCAGGG	monocot_BBM	-2583	-2556
Setaria viridis	svi_BBM_1	monocot_BBM_motif3	1.17E-08	CTTTGACGGTCAAAGCCTGGGCAGGAAG	monocot_BBM	-3957	-3930
Setaria viridis	svi_BBM_2	monocot_BBM_motif3	3.52E-12	CTTTGACGGTCAAAGTTTTAGGCGGGGG	monocot_BBM	-1773	-1746
Triticum aestivum	tae_BBM_3	monocot_BBM_motif3	3.52E-12	CTTTGACGGTCAAAGTTTTAGGCGGGGG	monocot_BBM	-1924	-1897
Triticum aestivum	tae_BBM_4	monocot_BBM_motif3	3.52E-12	CTTTGACGGTCAAAGTTTTAGGCGGGGG	monocot_BBM	-261	-234
Triticum aestivum	tae_BBM_5	monocot_BBM_motif3	3.52E-12	CTTTGACGGTCAAAGTTTTAGGCGGGGG	monocot_BBM	-251	-224
Triticum aestivum	tae_BBM_8	monocot_BBM_motif3	2.00E-09	CTTTGACGGTCAAAGCTTGGGCAGGAAG	monocot_BBM	-3698	-3671
Triticum dicoccoides	tdi_BBM_3	monocot_BBM_motif3	3.52E-12	CTTTGACGGTCAAAGTTTTAGGCGGGGG	monocot_BBM	-4035	-4008
Triticum dicoccoides	tdi_BBM_4	monocot_BBM_motif3	3.52E-12	CTTTGACGGTCAAAGTTTTAGGCGGGGG	monocot_BBM	-1956	-1929
Triticum turgidum	ttu_BBM_3	monocot_BBM_motif3	3.52E-12	CTTTGACGGTCAAAGTTTTAGGCGGGGG	monocot_BBM	-1924	-1897
Triticum turgidum	ttu_BBM_4	monocot_BBM_motif3	3.52E-12	CTTTGACGGTCAAAGTTTTAGGCGGGGG	monocot_BBM	-261	-234
Triticum turgidum	ttu_BBM_6	monocot_BBM_motif3	0.000426	CTTTGACGGTCAAAGCTTGGGCGCTGAA	monocot_BBM	-11553	-11526
Zoysia japonica ssp. nagirizaki	zjn_BBM_1	monocot_BBM_motif3	3.52E-12	CTTTGACGGTCAAAGTTTTAGGCGGGGG	monocot_BBM	-1658	-1631
Zoysia japonica ssp. nagirizaki	zjn_BBM_2	monocot_BBM_motif3	0.00104	CTTTGACGGTCAAAGCGAGCCGGGGCAG	monocot_BBM	-3479	-3452
Zoysia japonica ssp. nagirizaki	zjn_BBM_3	monocot_BBM_motif3	5.00E-04	CTTTGACGGTCAAAGCAAGCCGAGGCAG	monocot_BBM	-3293	-3266
Zoysia japonica ssp. nagirizaki	zjn_BBM_4	monocot_BBM_motif3	3.55E-09	CTTTGACGGTCAAAGTTTTAGGAGGAGA	monocot_BBM	-1641	-1614
Zea mays	zma_BBM_1	monocot_BBM_motif3	3.76E-08	GTTTGACGGTCAAAGTTTTAGGCGAGGG	monocot_BBM	-2007	-1980
Zostera marina	zosmarina_BBM_2	monocot_BBM_motif3	0.000564	TCTTGACGGTCAAACTTCTACCAAGACT	monocot_BBM	-1247	-1220
Zostera marina	zosmarina_BBM_2	monocot_BBM_motif3	0.000564	TCTTGACGGTCAAACTTCTACCAAGACT	monocot_BBM	-1572	-1545
Aegilops tauschii	ata_BBM_2	monocot_BBM_motif9	5.15E-06	TGGCTTCTTGATCTGCTGC	monocot_BBM	-2169	-2151
Aegilops tauschii	ata_BBM_3	monocot_BBM_motif9	0.00178	TGTCTTCTTCTTCTCCTCG	monocot_BBM	-1490	-1472
Amborella trichopoda	atr_BBM_1	monocot_BBM_motif9	0.00213	TCGCTTCTTCTTCTCCTCT	monocot_BBM	-4788	-4770
Brachypodium distachyon	bdi_BBM_1	monocot_BBM_motif9	0.000622	TGGCTTCCTGATCTGCTCG	monocot_BBM	-100	-82
Calamus simplicifolius	calsi_BBM_1	monocot_BBM_motif9	0.000806	GGCCTTCTTCATCTTCTCC	monocot_BBM	-120	-102
Cenchrus purpureus	cpu_BBM_3	monocot_BBM_motif9	0.000112	TGGCTTCTTGATCTCCTCT	monocot_BBM	-102	-84
Cenchrus purpureus	cpu_BBM_6	monocot_BBM_motif9	2.79E-06	TGGCTTCTTGATCTCCTCC	monocot_BBM	-107	-89
Cenchrus purpureus	cpu_BBM_7	monocot_BBM_motif9	0.00104	ATGCTTCTTCTTCTTCTCC	monocot_BBM	-1039	-1021
Digitaria exilis	dex_BBM_1	monocot_BBM_motif9	0.00226	ATGCTTCTTCCTCTGCTGC	monocot_BBM	-1032	-1014
Digitaria exilis	dex_BBM_2	monocot_BBM_motif9	0.00134	ATGCTTCTTCTTCTTCTGC	monocot_BBM	-1045	-1027
Digitaria exilis	dex_BBM_2	monocot_BBM_motif9	0.00795	CTTCTTCTTCTTCTGCTGC	monocot_BBM	-1042	-1024
Digitaria exilis	dex_BBM_3	monocot_BBM_motif9	2.79E-06	TGGCTTCTTGATCTCCTCC	monocot_BBM	-118	-100
Digitaria exilis	dex_BBM_4	monocot_BBM_motif9	0.000112	TGACTTCTTGATCTCCTCC	monocot_BBM	-118	-100
Eragrostis curvula	ecu_BBM_1	monocot_BBM_motif9	0.00737	TGGCTCCTTGATCTCGTCT	monocot_BBM	-103	-85
Hordeum vulgare	hvu_BBM_1	monocot_BBM_motif9	0.0076	TTTCTTCTTCTTCTCCTCT	monocot_BBM	-13553	-13535
Hordeum vulgare	hvu_BBM_1	monocot_BBM_motif9	0.0076	TTTCTTCTTCTTCTCCTCT	monocot_BBM	-10183	-10165
Hordeum vulgare	hvu_BBM_1	monocot_BBM_motif9	0.0076	TTTCTTCTTCTTCTCCTCT	monocot_BBM	-8894	-8876
Hordeum vulgare	hvu_BBM_1	monocot_BBM_motif9	0.0076	TTTCTTCTTCTTCTCCTCT	monocot_BBM	-8200	-8182
Hordeum vulgare	hvu_BBM_1	monocot_BBM_motif9	0.0076	TTTCTTCTTCTTCTCCTCT	monocot_BBM	-12858	-12840
Hordeum vulgare	hvu_BBM_2	monocot_BBM_motif9	0.00262	TGGCTTCTTGATCTGCAGC	monocot_BBM	-109	-91
Lolium perenne	lpe_BBM_2	monocot_BBM_motif9	4.79E-06	TGGCTTCTTGATCTGCTCC	monocot_BBM	-109	-91
Miscanthus sinensis	msi_BBM_1	monocot_BBM_motif9	9.37E-05	TGGCTTCCTGATCTCCTCC	monocot_BBM	-103	-85
Miscanthus sinensis	msi_BBM_2	monocot_BBM_motif9	9.37E-05	TGGCTTCCTGATCTCCTCC	monocot_BBM	-102	-84
Oryza brachyantha	obr_BBM_4	monocot_BBM_motif9	0.00066	CGGCTTCTTCTTCTGCTGC	monocot_BBM	-3680	-3662
Oropetium thomaeum	oth_BBM_2	monocot_BBM_motif9	0.00134	TGGCTTCTTGATCTCGTCT	monocot_BBM	-2105	-2087
Phyllostachys edulis	ped_BBM_4	monocot_BBM_motif9	2.79E-06	TGGCTTCTTGATCTCCTCC	monocot_BBM	-103	-85
Panicum hallii	pha_BBM_2	monocot_BBM_motif9	2.79E-06	TGGCTTCTTGATCTCCTCC	monocot_BBM	-103	-85
Sorghum bicolor	sbi_BBM_1	monocot_BBM_motif9	9.37E-05	TGGCTTCCTGATCTCCTCC	monocot_BBM	-109	-91
Secale cereale	sce_BBM_2	monocot_BBM_motif9	5.15E-06	TGGCTTCTTGATCTGCTGC	monocot_BBM	-109	-91
Secale cereale	sce_BBM_3	monocot_BBM_motif9	0.00678	TCACCTCTTCATCTGCTCC	monocot_BBM	-6113	-6095
Setaria italica	sit_BBM_2	monocot_BBM_motif9	2.79E-06	TGGCTTCTTGATCTCCTCC	monocot_BBM	-100	-82
Saccharum spontaneum	ssp_BBM_2	monocot_BBM_motif9	9.37E-05	TGGCTTCCTGATCTCCTCC	monocot_BBM	-105	-87
Setaria viridis	svi_BBM_2	monocot_BBM_motif9	2.79E-06	TGGCTTCTTGATCTCCTCC	monocot_BBM	-100	-82
Triticum aestivum	tae_BBM_1	monocot_BBM_motif9	0.00134	TTCCTTCTTCTTCTTCTGC	monocot_BBM	-7207	-7189
Triticum aestivum	tae_BBM_3	monocot_BBM_motif9	5.15E-06	TGGCTTCTTGATCTGCTGC	monocot_BBM	-109	-91
Triticum aestivum	tae_BBM_7	monocot_BBM_motif9	0.00807	CTTCTTCTTCTTCTTCTCC	monocot_BBM	-7667	-7649
Triticum aestivum	tae_BBM_8	monocot_BBM_motif9	0.00178	TGTCTTCTTCTTCTCCTCG	monocot_BBM	-1507	-1489
Triticum dicoccoides	tdi_BBM_3	monocot_BBM_motif9	5.15E-06	TGGCTTCTTGATCTGCTGC	monocot_BBM	-2101	-2083
Triticum dicoccoides	tdi_BBM_4	monocot_BBM_motif9	5.15E-06	TGGCTTCTTGATCTGCTGC	monocot_BBM	-109	-91
Triticum dicoccoides	tdi_BBM_6	monocot_BBM_motif9	0.00807	CTTCTTCTTCTTCTTCTCC	monocot_BBM	-1527	-1509
Triticum turgidum	ttu_BBM_3	monocot_BBM_motif9	5.15E-06	TGGCTTCTTGATCTGCTGC	monocot_BBM	-109	-91
Triticum turgidum	ttu_BBM_6	monocot_BBM_motif9	0.00807	CTTCTTCTTCTTCTTCTCC	monocot_BBM	-7664	-7646
Zoysia japonica ssp. nagirizaki	zjn_BBM_1	monocot_BBM_motif9	0.00134	TGGCTTCTTGATCTCGTCT	monocot_BBM	-83	-65
Zoysia japonica ssp. nagirizaki	zjn_BBM_4	monocot_BBM_motif9	0.00134	TGGCTTCTTGATCTCGTCT	monocot_BBM	-110	-92
Zea mays	zma_PLT5_3	monocot_PLT5_motif4	4.62E-15	GAGGGTTTTGCGTAGATGGCAAACAAAAAGGCAGCTAGCT	eudicot_PLT5	-575	-536
Ananas comosus	aco_PLT5_2	monocot_PLT5_motif4	0.000912	GGAGGGGGGGCCGAGGCGGCGGAGACGAGGCGAGGAGGGG	monocot_PLT5	-16501	-16462
Brachypodium distachyon	bdi_PLT5_1	monocot_PLT5_motif4	7.52E-12	ACGGGTTTAGCGTAGAGAGCAAACAAAAAGGTGGCTAGAT	monocot_PLT5	-493	-454
Cenchrus purpureus	cpu_PLT5_2	monocot_PLT5_motif4	1.01E-16	GAGGGTTTAGCGTAGAGGGCAAACAAAAAGGCCGCTAGCT	monocot_PLT5	-566	-527
Cenchrus purpureus	cpu_PLT5_3	monocot_PLT5_motif4	1.01E-16	GAGGGTTTAGCGTAGAGGGCAAACAAAAAGGCCGCTAGCT	monocot_PLT5	-566	-527
Cenchrus purpureus	cpu_PLT5_4	monocot_PLT5_motif4	1.55E-15	GAGGGTTTAGCCTCGAGGGCAAACAAAAAGGCAGCTAGGG	monocot_PLT5	-852	-813
Digitaria exilis	dex_PLT5_1	monocot_PLT5_motif4	2.61E-15	GAAGGTTTAGCGTAGAGGGCAAACAAAAAGGCAGTTAGGG	monocot_PLT5	-559	-520
Digitaria exilis	dex_PLT5_2	monocot_PLT5_motif4	8.41E-18	GAAGGTTTAGCGTAGAGGGCAAACAAAAAGGCAGCTAGGG	monocot_PLT5	-559	-520
Eragrostis curvula	ecu_PLT5_2	monocot_PLT5_motif4	0.000971	GTTTCGCGTGGATGGAGGGCAAACAAAAAGGCAGCTAGAG	monocot_PLT5	-547	-508
Musa acuminata	mac_PLT5_2	monocot_PLT5_motif4	0.00798	GACGGTGAAGGGGGTCGGGCGAGGACAAAAGGAGGCGAAG	monocot_PLT5	-751	-712
Miscanthus sinensis	msi_PLT5_3	monocot_PLT5_motif4	3.81E-18	GAGGGTTTTGCGTAGAGGGCAAACAAAAAGGCAGCTAGCT	monocot_PLT5	-601	-562
Miscanthus sinensis	msi_PLT5_4	monocot_PLT5_motif4	3.81E-18	GAGGGTTTTGCGTAGAGGGCAAACAAAAAGGCAGCTAGCT	monocot_PLT5	-2043	-2004
Oryza alta	oal_PLT5_1	monocot_PLT5_motif4	0.000744	GAGGAGGAGGCGGCGCTGGGAGACGAGGAGGCGGCGGCGG	monocot_PLT5	-2260	-2221
Oryza alta	oal_PLT5_2	monocot_PLT5_motif4	0.000318	ACTCCATTAGCGTAGAGAGCAAACAAAAAGCAAGCTAGCC	monocot_PLT5	-630	-591
Oryza alta	oal_PLT5_4	monocot_PLT5_motif4	4.15E-08	GCAGTACTAGCGTAGAGAGCAAACAAAAAGCAAGCAAGCA	monocot_PLT5	-622	-583
Oryza brachyantha	obr_PLT5_2	monocot_PLT5_motif4	1.14E-05	GGTAGAATAGCGTAGAGAGCAAACAAAAAGCTAAGCTAGG	monocot_PLT5	-546	-507
Phyllostachys edulis	ped_PLT5_2	monocot_PLT5_motif4	3.68E-13	CACGGTTTAGCGTAGAGAGCAAACAAAAAGCTAGCTAGGG	monocot_PLT5	-495	-456
Phyllostachys edulis	ped_PLT5_4	monocot_PLT5_motif4	3.68E-13	CACGGTTTAGCGTAGAGAGCAAACAAAAAGCTAGCTAGGG	monocot_PLT5	-765	-726
Panicum hallii	pha_PLT5_1	monocot_PLT5_motif4	1.15E-09	GTTTAGCTAGCGTAGCGGGCAAACAAAAAGGCAGCTAGCT	monocot_PLT5	-580	-541
Panicum hallii	pha_PLT5_1	monocot_PLT5_motif4	0.00872	CTGGTCGCGGCGGCCGGGTCAAAAAAAAAAGGGGCCAGGA	monocot_PLT5	-19380	-19341
Panicum hallii	pha_PLT5_2	monocot_PLT5_motif4	0.00458	GGCGGTCCGGGGGTGGGGGAAAAGGGAGAGGGGGGCACGG	monocot_PLT5	-11617	-11578
Sorghum bicolor	sbi_PLT5_2	monocot_PLT5_motif4	2.46E-12	GAGGGTTTTGCGTAGAGGGCAAACAAAAAGGCAGCAGCTA	monocot_PLT5	-612	-573
Secale cereale	sce_PLT5_1	monocot_PLT5_motif4	6.51E-07	ACGGGTTTGGCGTAGAGAGCAAACAAAAAGGAAAAGGAAG	monocot_PLT5	-495	-456
Setaria italica	sit_PLT5_2	monocot_PLT5_motif4	5.29E-17	GAGGGCTTAGCGTAGAGGGCAAACAAAAAGGCAGCTAGGG	monocot_PLT5	-558	-519
Saccharum spontaneum	ssp_PLT5_4	monocot_PLT5_motif4	5.29E-17	GAGGGTTTTGCGTAGAGGGCAAACAAAAAGGCAGCTACCT	monocot_PLT5	-568	-529
Saccharum spontaneum	ssp_PLT5_5	monocot_PLT5_motif4	3.81E-18	GAGGGTTTTGCGTAGAGGGCAAACAAAAAGGCAGCTAGCT	monocot_PLT5	-565	-526
Saccharum spontaneum	ssp_PLT5_6	monocot_PLT5_motif4	3.81E-18	GAGGGTTTTGCGTAGAGGGCAAACAAAAAGGCAGCTAGCT	monocot_PLT5	-575	-536
Saccharum spontaneum	ssp_PLT5_7	monocot_PLT5_motif4	3.81E-18	GAGGGTTTTGCGTAGAGGGCAAACAAAAAGGCAGCTAGCT	monocot_PLT5	-47	-8
Setaria viridis	svi_PLT5_2	monocot_PLT5_motif4	5.29E-17	GAGGGCTTAGCGTAGAGGGCAAACAAAAAGGCAGCTAGGG	monocot_PLT5	-558	-519
Triticum aestivum	tae_PLT5_1	monocot_PLT5_motif4	8.25E-06	GCCGAGGCGGCGACGGCGGCAGGAGAGGAGGCGGCTGCGG	monocot_PLT5	-4557	-4518
Triticum aestivum	tae_PLT5_4	monocot_PLT5_motif4	4.74E-10	ACGGGTTTGGCGTAGAGAGCAAACAAAAAGGGAGAGGGGG	monocot_PLT5	-539	-500
Triticum aestivum	tae_PLT5_5	monocot_PLT5_motif4	1.16E-07	ACGGGTTTGGCGTAGAGAGCAAACAAAAAGGGAAAGAGAA	monocot_PLT5	-510	-471
Triticum aestivum	tae_PLT5_6	monocot_PLT5_motif4	8.01E-07	ACGGGTTTGGCGTAGAGAGCAAACAAAAAGGAGAGGGAGA	monocot_PLT5	-529	-490
Triticum dicoccoides	tdi_PLT5_1	monocot_PLT5_motif4	8.25E-06	GCCGAGGCGGCGACGGCGGCAGGAGAGGAGGCGGCTGCGG	monocot_PLT5	-4557	-4518
Triticum dicoccoides	tdi_PLT5_3	monocot_PLT5_motif4	4.74E-10	ACGGGTTTGGCGTAGAGAGCAAACAAAAAGGGAGAGGGGG	monocot_PLT5	-539	-500
Triticum dicoccoides	tdi_PLT5_4	monocot_PLT5_motif4	1.16E-07	ACGGGTTTGGCGTAGAGAGCAAACAAAAAGGGAAAGAGAA	monocot_PLT5	-499	-460
Triticum turgidum	ttu_PLT5_1	monocot_PLT5_motif4	8.25E-06	GCCGAGGCGGCGACGGCGGCAGGAGAGGAGGCGGCTGCGG	monocot_PLT5	-4443	-4404
Triticum turgidum	ttu_PLT5_3	monocot_PLT5_motif4	4.74E-10	ACGGGTTTGGCGTAGAGAGCAAACAAAAAGGGAGAGGGGG	monocot_PLT5	-539	-500
Triticum turgidum	ttu_PLT5_4	monocot_PLT5_motif4	1.16E-07	ACGGGTTTGGCGTAGAGAGCAAACAAAAAGGGAAAGAGAA	monocot_PLT5	-509	-470
Zoysia japonica ssp. nagirizaki	zjn_PLT5_1	monocot_PLT5_motif4	0.000971	GTTTCGCGTGGAGTGAGGGCAAACAAAAAGGCAGCTAGCT	monocot_PLT5	-527	-488
Zea mays	zma_PLT5_2	monocot_PLT5_motif4	3.33E-16	GAGGGTTTTGCGTAGATGGCAAACAAAAAGGCAGCTAGCT	monocot_PLT5	-575	-536
Oryza sativa ssp. japonica	osa_PLT5_2	monocot_PLT5_motif5	9.51E-08	GCTAGGTTTTAAAGTATTTCCCTACTTTGCTCTTATCCCTAAATCACTCTCTTTA	eudicot_PLT5	-1980	-1926
Ananas comosus	aco_PLT5_2	monocot_PLT5_motif5	4.70E-05	TACTCGCCCCTTCTTCTTCTTCTTCTTCTTCTTCCCCACTCTATCTCTCCCTCGA	monocot_PLT5	-486	-432
Calamus simplicifolius	calsi_PLT5_1	monocot_PLT5_motif5	0.000773	GTACCCCTTATCCTCCTCCTCCCCCTCCCCTCCTCTTCCTCTCTCTCTCTCTCTC	monocot_PLT5	-1390	-1336
Calamus simplicifolius	calsi_PLT5_1	monocot_PLT5_motif5	0.00456	TTCCTTTCCCCGACCCCCTTCTTCCTTTTTTTCAACTGATAAGTCTCTTTCATTC	monocot_PLT5	-108	-54
Cenchrus purpureus	cpu_PLT5_2	monocot_PLT5_motif5	1.02E-24	GGCTGCCCCCTTAAACTATTCGCCCTTTGCTCTTATCCCTAAATCACTCGCTTTA	monocot_PLT5	-396	-342
Cenchrus purpureus	cpu_PLT5_3	monocot_PLT5_motif5	1.02E-24	GGCTGCCCCCTTAAACTATTCGCCCTTTGCTCTTATCCCTAAATCACTCGCTTTA	monocot_PLT5	-400	-346
Cenchrus purpureus	cpu_PLT5_4	monocot_PLT5_motif5	1.02E-24	GGCTGCCCCCTTAAACTATTCGCCCTTTGCTCTTATCCCTAAATCACTCGCTTTA	monocot_PLT5	-697	-643
Digitaria exilis	dex_PLT5_1	monocot_PLT5_motif5	4.94E-25	AGGCCCGCCCTTAAACTATTCGCCCTTTGCTCTTATCCCTAAATCACTCGCTTTA	monocot_PLT5	-393	-339
Digitaria exilis	dex_PLT5_2	monocot_PLT5_motif5	4.94E-25	AGGCCCGCCCTTAAACTATTCGCCCTTTGCTCTTATCCCTAAATCACTCGCTTTA	monocot_PLT5	-393	-339
Eragrostis curvula	ecu_PLT5_2	monocot_PLT5_motif5	2.43E-17	GAGGCTCGACTTAAACAATTCGCCCTTTGCTCTTATCCCTAAATCACTCGCTTTA	monocot_PLT5	-395	-341
Musa acuminata	mac_PLT5_2	monocot_PLT5_motif5	0.000466	GCATGCCACCTAGTTATATTAATCCCTCTCCCTAATAAGTTAATGACACGCGGTG	monocot_PLT5	-1568	-1514
Musa acuminata	mac_PLT5_3	monocot_PLT5_motif5	0.000159	AACCTATGACCGAAATTATTTAGGGTTTGTATTTAAAAATGAATCAGTCTCATTA	monocot_PLT5	-5023	-4969
Miscanthus sinensis	msi_PLT5_3	monocot_PLT5_motif5	1.30E-25	AGGCTGCCCCTTAAACTATTCGCTCTTTGCTCTTATCCCTAAATCACTCGCTTTA	monocot_PLT5	-432	-378
Miscanthus sinensis	msi_PLT5_4	monocot_PLT5_motif5	1.26E-20	AGGCTGCCCCTTAAACTATTCGCTCTTTGCTCTTATCCCTAAATCACATGCTTTA	monocot_PLT5	-1874	-1820
Oryza alta	oal_PLT5_2	monocot_PLT5_motif5	2.48E-10	GCTAGGGTTTAAAGTATTTCCCTCCTTTGCTCTTATCCCTAAATCACTCTCTTTA	monocot_PLT5	-448	-394
Oryza alta	oal_PLT5_4	monocot_PLT5_motif5	9.70E-11	GCTAGGCTTTAAACTATTTCCCTCCTTTGCTCTTATCCCTAAATCACTCTCTTTA	monocot_PLT5	-438	-384
Oryza brachyantha	obr_PLT5_2	monocot_PLT5_motif5	5.27E-12	AGGCTTTAAACTATTTCCCCCTCCCTTTGCTCTTATCCCTAAATCACTCTCTTTA	monocot_PLT5	-405	-351
Oryza sativa ssp. japonica	osa_PLT5_1	monocot_PLT5_motif5	3.66E-09	GCTAGGTTTTAAAGTATTTCCCTACTTTGCTCTTATCCCTAAATCACTCTCTTTA	monocot_PLT5	-1980	-1926
Oropetium thomaeum	oth_PLT5_1	monocot_PLT5_motif5	9.19E-10	CCGGCCTGGCCTTAAACAATTCGCCCTTGCTCTTATCCCTAAATCACTCCCTTTG	monocot_PLT5	-1888	-1834
Phyllostachys edulis	ped_PLT5_2	monocot_PLT5_motif5	1.47E-11	GAGGCTAGGCTTAAACTATTCAACCATTGCTCCTATCCCTAAATCACTCTCTTTA	monocot_PLT5	-332	-278
Phyllostachys edulis	ped_PLT5_4	monocot_PLT5_motif5	2.17E-11	GAGGCTAGGCTTAAACAATTCAACCTTTGCTCCTATCCCTAAATCACTCTCTTTA	monocot_PLT5	-601	-547
Panicum hallii	pha_PLT5_1	monocot_PLT5_motif5	3.11E-22	GAGGCCGCCCTTAAACTATTCGCCCTTTGCTCTTATCCCTAAATCACTCCCTTTA	monocot_PLT5	-408	-354
Sorghum bicolor	sbi_PLT5_2	monocot_PLT5_motif5	1.30E-25	AGGCTGCCCCTTAAACTATTCGCTCTTTGCTCTTATCCCTAAATCACTCGCTTTA	monocot_PLT5	-444	-390
Secale cereale	sce_PLT5_2	monocot_PLT5_motif5	0.000792	CCCACGTGACGCCCACTCTCCTCTCCTCCTTCTTCTCGCCCGAGCCCTCACTTTG	monocot_PLT5	-6402	-6348
Setaria italica	sit_PLT5_2	monocot_PLT5_motif5	1.97E-23	GGCTGCGCCCTTAAACTATTCGCCCTTTGCTCTTATCCCTAAATCACTCGCTTTA	monocot_PLT5	-393	-339
Saccharum spontaneum	ssp_PLT5_1	monocot_PLT5_motif5	8.74E-05	AGATCACCCCTCTTAATACTACGGCTATCTATCTTAAACCCAATCACACCCTTAG	monocot_PLT5	-5849	-5795
Saccharum spontaneum	ssp_PLT5_2	monocot_PLT5_motif5	8.74E-05	AGATCACCCCTCTTAATACTACGGCTATCTATCTTAAACCCAATCACACCCTTAG	monocot_PLT5	-5231	-5177
Saccharum spontaneum	ssp_PLT5_3	monocot_PLT5_motif5	0.000422	AGATCACCCCTCTTAATACTACAACTATCTATCTTAAACCCAATCACACCCTTAG	monocot_PLT5	-5273	-5219
Saccharum spontaneum	ssp_PLT5_4	monocot_PLT5_motif5	1.30E-25	AGGCTGCCCCTTAAACTATTCGCTCTTTGCTCTTATCCCTAAATCACTCGCTTTA	monocot_PLT5	-399	-345
Saccharum spontaneum	ssp_PLT5_5	monocot_PLT5_motif5	1.30E-25	AGGCTGCCCCTTAAACTATTCGCTCTTTGCTCTTATCCCTAAATCACTCGCTTTA	monocot_PLT5	-397	-343
Saccharum spontaneum	ssp_PLT5_6	monocot_PLT5_motif5	1.30E-25	AGGCTGCCCCTTAAACTATTCGCTCTTTGCTCTTATCCCTAAATCACTCGCTTTA	monocot_PLT5	-406	-352
Setaria viridis	svi_PLT5_2	monocot_PLT5_motif5	1.97E-23	GGCTGCGCCCTTAAACTATTCGCCCTTTGCTCTTATCCCTAAATCACTCGCTTTA	monocot_PLT5	-393	-339
Triticum aestivum	tae_PLT5_1	monocot_PLT5_motif5	6.71E-09	GTGACGCCCACTCTCTTCTCTTCTCTTCCTTGTTCTAACCCGAGCCCTCCGTTTT	monocot_PLT5	-4006	-3952
Triticum aestivum	tae_PLT5_2	monocot_PLT5_motif5	1.96E-08	GTGACGCCCACTCTCTTCTCTTCTCTCCCTTCTTCTTACCCGAGCACTCCGGTTT	monocot_PLT5	-4721	-4667
Triticum aestivum	tae_PLT5_3	monocot_PLT5_motif5	0.000316	ATGCCATACATGCATGTACTCATGTAGTTCTCTTCTAGCCCGAGCCCTCCGGTTT	monocot_PLT5	-6287	-6233
Triticum dicoccoides	tdi_PLT5_1	monocot_PLT5_motif5	6.71E-09	GTGACGCCCACTCTCTTCTCTTCTCTTCCTTGTTCTAACCCGAGCCCTCCGTTTT	monocot_PLT5	-4006	-3952
Triticum dicoccoides	tdi_PLT5_2	monocot_PLT5_motif5	1.96E-08	GTGACGCCCACTCTCTTCTCTTCTCTCCCTTCTTCTTACCCGAGCACTCCGGTTT	monocot_PLT5	-5929	-5875
Triticum turgidum	ttu_PLT5_1	monocot_PLT5_motif5	6.71E-09	GTGACGCCCACTCTCTTCTCTTCTCTTCCTTGTTCTAACCCGAGCCCTCCGTTTT	monocot_PLT5	-3892	-3838
Triticum turgidum	ttu_PLT5_2	monocot_PLT5_motif5	1.96E-08	GTGACGCCCACTCTCTTCTCTTCTCTCCCTTCTTCTTACCCGAGCACTCCGGTTT	monocot_PLT5	-4723	-4669
Zoysia japonica ssp. nagirizaki	zjn_PLT5_1	monocot_PLT5_motif5	1.11E-10	CGCCCGGGCTTAAACAATTCGCCCCTTTGCTCTTATCCCAAAATCACTCCCTTTG	monocot_PLT5	-357	-303
Zoysia japonica ssp. nagirizaki	zjn_PLT5_3	monocot_PLT5_motif5	1.04E-12	CGGCCGGGCTTAAACAATTCTCCCCTTTGCTCTTATCCCCAAATCACTCCCTTTG	monocot_PLT5	-344	-290
Zea mays	zma_PLT5_3	monocot_PLT5_motif8	0.000499	CTCATTCTTCCCCTAAGCACGCACACAG	eudicot_PLT5	-155	-128
Ananas comosus	aco_PLT5_2	monocot_PLT5_motif8	0.00372	CACCTTCCTCGCCTCCGACCCCTCCAAA	monocot_PLT5	-9000	-8973
Aegilops tauschii	ata_PLT5_1	monocot_PLT5_motif8	2.94E-10	CCCATTCTTCACCGCCCCACAAAACCAA	monocot_PLT5	-1207	-1180
Cenchrus purpureus	cpu_PLT5_2	monocot_PLT5_motif8	6.06E-07	CTCATTCTTCTCCTATGCACACACAACA	monocot_PLT5	-113	-86
Cenchrus purpureus	cpu_PLT5_3	monocot_PLT5_motif8	9.32E-08	CTCATTCTTCTCCTATGCACACACACAA	monocot_PLT5	-115	-88
Cenchrus purpureus	cpu_PLT5_4	monocot_PLT5_motif8	6.11E-08	CTCATTCTTCTCCTAAACACACACACAA	monocot_PLT5	-112	-85
Digitaria exilis	dex_PLT5_2	monocot_PLT5_motif8	0.00201	CCTCTCATTCTCCTAAGCACACACACAC	monocot_PLT5	-125	-98
Digitaria exilis	dex_PLT5_4	monocot_PLT5_motif8	0.000363	CCCATTCTTCACCTCCCGAGAAAATCCC	monocot_PLT5	-168	-141
Hordeum vulgare	hvu_PLT5_1	monocot_PLT5_motif8	2.85E-07	CCCATTCTTCACCGCCGCAGAACACCAA	monocot_PLT5	-137	-110
Lolium perenne	lpe_PLT5_1	monocot_PLT5_motif8	3.65E-06	CCCATTCTTCACCGCCCGAGGAAACCAA	monocot_PLT5	-93	-66
Musa acuminata	mac_PLT5_3	monocot_PLT5_motif8	0.000199	CATAATCTTTATCTCAGCACACAAAAAA	monocot_PLT5	-9684	-9657
Musa acuminata	mac_PLT5_3	monocot_PLT5_motif8	0.00663	CATAATCTTTATCTCAGCACACTCAAAT	monocot_PLT5	-14684	-14657
Miscanthus sinensis	msi_PLT5_3	monocot_PLT5_motif8	1.97E-08	CACATTCTTCTCCTAAGCACGCACACAA	monocot_PLT5	-142	-115
Miscanthus sinensis	msi_PLT5_4	monocot_PLT5_motif8	5.86E-07	CACATTCTTCTCCTAAGCAAGCACACAA	monocot_PLT5	-1604	-1577
Oropetium thomaeum	oth_PLT5_2	monocot_PLT5_motif8	0.00201	CCCATTCTTCACCTCCCAAGAAATCCAT	monocot_PLT5	-1715	-1688
Phyllostachys edulis	ped_PLT5_1	monocot_PLT5_motif8	0.000196	CCCATTCTTCACCTCCCAAGAAAATCAT	monocot_PLT5	-92	-65
Phyllostachys edulis	ped_PLT5_2	monocot_PLT5_motif8	2.00E-04	CCCATTCCTCTCCTAAGCACAACACAGG	monocot_PLT5	-84	-57
Phyllostachys edulis	ped_PLT5_3	monocot_PLT5_motif8	2.77E-05	CCCATTCTTCACCTCCCAAGAAAACCCT	monocot_PLT5	-87	-60
Panicum hallii	pha_PLT5_1	monocot_PLT5_motif8	1.06E-05	CTCATTCTTCTCCTAAGCACACGCAGCA	monocot_PLT5	-113	-86
Sorghum bicolor	sbi_PLT5_2	monocot_PLT5_motif8	1.97E-08	CACATTCTTCTCCTAAGCACGCACACAA	monocot_PLT5	-139	-112
Secale cereale	sce_PLT5_1	monocot_PLT5_motif8	0.00247	GACAATCCCCACCGCCCCCCCCCCCCAA	monocot_PLT5	-6361	-6334
Secale cereale	sce_PLT5_2	monocot_PLT5_motif8	2.94E-10	CCCATTCTTCACCGCCCCACAAAACCAA	monocot_PLT5	-141	-114
Secale cereale	sce_PLT5_3	monocot_PLT5_motif8	2.94E-10	CCCATTCTTCACCGCCCCACAAAACCAA	monocot_PLT5	-141	-114
Setaria italica	sit_PLT5_2	monocot_PLT5_motif8	6.11E-08	CTCATTCTTCTCCTAAGCACACACAACA	monocot_PLT5	-111	-84
Saccharum spontaneum	ssp_PLT5_4	monocot_PLT5_motif8	6.32E-07	TACATTCTTCTCCTAAGCACACAACACA	monocot_PLT5	-140	-113
Saccharum spontaneum	ssp_PLT5_5	monocot_PLT5_motif8	1.97E-08	CACATTCTTCTCCTAAGCACACAACACA	monocot_PLT5	-139	-112
Saccharum spontaneum	ssp_PLT5_6	monocot_PLT5_motif8	1.97E-08	CACATTCTTCTCCTAAGCACACAACACA	monocot_PLT5	-149	-122
Setaria viridis	svi_PLT5_2	monocot_PLT5_motif8	6.11E-08	CTCATTCTTCTCCTAAGCACACACAACA	monocot_PLT5	-111	-84
Triticum aestivum	tae_PLT5_1	monocot_PLT5_motif8	2.94E-10	CCCATTCTTCACCGCCCCACAAAACCAA	monocot_PLT5	-127	-100
Triticum aestivum	tae_PLT5_2	monocot_PLT5_motif8	2.94E-10	CCCATTCTTCACCGCCCCACAAAACCAA	monocot_PLT5	-125	-98
Triticum aestivum	tae_PLT5_3	monocot_PLT5_motif8	2.94E-10	CCCATTCTTCACCGCCCCACAAAACCAA	monocot_PLT5	-129	-102
Triticum dicoccoides	tdi_PLT5_1	monocot_PLT5_motif8	2.94E-10	CCCATTCTTCACCGCCCCACAAAACCAA	monocot_PLT5	-127	-100
Triticum dicoccoides	tdi_PLT5_2	monocot_PLT5_motif8	2.94E-10	CCCATTCTTCACCGCCCCACAAAACCAA	monocot_PLT5	-1238	-1211
Triticum turgidum	ttu_PLT5_1	monocot_PLT5_motif8	2.94E-10	CCCATTCTTCACCGCCCCACAAAACCAA	monocot_PLT5	-127	-100
Triticum turgidum	ttu_PLT5_2	monocot_PLT5_motif8	2.94E-10	CCCATTCTTCACCGCCCCACAAAACCAA	monocot_PLT5	-125	-98
Zoysia japonica ssp. nagirizaki	zjn_PLT5_2	monocot_PLT5_motif8	0.00409	CCCATTCTTCACATCCCAAGAAAATCCT	monocot_PLT5	-151	-124
Zea mays	zma_PLT5_2	monocot_PLT5_motif8	1.82E-05	CTCATTCTTCCCCTAAGCACGCACACAG	monocot_PLT5	-155	-128

## Sheet: Table S4
Table S4. BOX occupancy and position across PLT1/2 orthologs.
gene	species_abbreviation	identifier	species	lineage	BOX1 (1 = present)	BOX2 (1 = present)	BOX1+BOX2 (1 = both present)	BOX2_start	BOX2_end	BOX1_start	BOX1_end
Aa31LG10G3470	aar	aar_1	Aethionema arabicum	Malvids	1	1	1	-2474	-2413	-943	-846
Aa31LG8G7670	aar	aar_2	Aethionema arabicum	Malvids	1	1	1	-1396	-1335	-857	-767
Atru.chr3.2583	acertr	acertr_1	Acer truncatum	Malvids	1	1	1	-1115	-1056	-710	-619
Actinidia06886	ach	ach_1	Actinidia chinensis	Ericales	1	0	0	NA	NA	-1452	-1359
Actinidia16308	ach	ach_2	Actinidia chinensis	Ericales	1	1	1	-2296	-2237	-1303	-1211
Actinidia28458	ach	ach_3	Actinidia chinensis	Ericales	1	1	1	-2778	-2722	-1482	-1390
AL1G58990	aly	aly_1	Arabidopsis lyrata	Malvids	1	1	1	-1367	-1306	-877	-786
AL3G34780	aly	aly_2	Arabidopsis lyrata	Malvids	1	1	1	-3669	-3608	-1679	-1589
Aqoxy1G00247	aox	aox_1	Aquilegia oxysepala	Ranunculales	1	1	1	-1647	-1584	-899	-796
arahy.Tifrunner.gnm1.ann1.ETC6KF	arhy	arhy_1	Arachis hypogea	Fabids	1	1	1	-2599	-2539	-2101	-2011
arahy.Tifrunner.gnm1.ann1.L4Q0K2	arhy	arhy_2	Arachis hypogea	Fabids	1	1	1	-2824	-2759	-1362	-1262
arahy.Tifrunner.gnm1.ann1.L4W2C9	arhy	arhy_3	Arachis hypogea	Fabids	1	1	1	-2636	-2576	-2120	-2030
arahy.Tifrunner.gnm1.ann1.TN1J43	arhy	arhy_4	Arachis hypogea	Fabids	1	1	1	-2581	-2517	-1124	-1024
AT1G51190	ath	ath_1	Arabidopsis thaliana	Malvids	1	1	1	-1368	-1307	-870	-779
AT3G20840	ath	ath_2	Arabidopsis thaliana	Malvids	1	1	1	-1914	-1853	-1368	-1278
BcaB02g11222	bca	bca_1	Brassica carinata	Malvids	1	1	1	-1733	-1672	-1202	-1111
BcaB04g20624	bca	bca_2	Brassica carinata	Malvids	1	1	1	-1866	-1805	-1379	-1289
BcaB06g26159	bca	bca_3	Brassica carinata	Malvids	1	1	1	-4343	-4282	-3364	-3274
BcaB07g33565	bca	bca_4	Brassica carinata	Malvids	1	1	1	-1345	-1286	-800	-709
BcaC05g27360	bca	bca_5	Brassica carinata	Malvids	1	1	1	-1475	-1414	-960	-869
BcaC05g28197	bca	bca_6	Brassica carinata	Malvids	1	1	1	-14811	-14750	-13075	-12985
BcaC08g43291	bca	bca_7	Brassica carinata	Malvids	1	1	1	-1598	-1538	-1054	-965
BcaC09g49033	bca	bca_8	Brassica carinata	Malvids	1	1	1	-2092	-2031	-1660	-1570
A01p33950	bna	bna_1	Brassica napus	Malvids	1	1	1	-1976	-1915	-1544	-1456
A05p19730	bna	bna_2	Brassica napus	Malvids	1	1	1	-2305	-2244	-968	-877
A05p27880	bna	bna_3	Brassica napus	Malvids	1	1	1	-9779	-9718	-8249	-8159
A06p02610	bna	bna_4	Brassica napus	Malvids	1	1	1	-1669	-1609	-1121	-1032
C01p43340	bna	bna_5	Brassica napus	Malvids	1	1	1	-2091	-2030	-1659	-1569
C05p32940	bna	bna_6	Brassica napus	Malvids	1	1	1	-2466	-2405	-1947	-1856
C05p43220	bna	bna_7	Brassica napus	Malvids	1	1	1	-14820	-14759	-13084	-12994
C06p06410	bna	bna_8	Brassica napus	Malvids	1	1	1	-1594	-1534	-1050	-961
BolC1t04297H	bol	bol_1	Brassica oleracea	Malvids	1	1	1	-1813	-1752	-1381	-1291
BolC5t33052H	bol	bol_2	Brassica oleracea	Malvids	1	1	1	-14792	-14731	-13041	-12951
BolC6t35751H	bol	bol_3	Brassica oleracea	Malvids	1	1	1	-1594	-1534	-1050	-961
BraA01t03502Z	bra	bra_1	Brassica rapa	Malvids	1	1	1	-2008	-1947	-1576	-1482
BraA05t20878Z	bra	bra_2	Brassica rapa	Malvids	1	1	1	-3038	-2978	-2522	-2431
BraA06t23468Z	bra	bra_3	Brassica rapa	Malvids	1	1	1	-1967	-1907	-1419	-1330
EL10Ac4g10300	bvu	bvu_1	Beta vulgaris	Caryophyllales	1	1	1	-3539	-3477	-2133	-2039
CAN.G288.1	can	can_1	Capsicum annuum	Lamiids	1	0	0	NA	NA	-1540	-1445
CANSAT54G3018	cansat	cansat_1	Cannabis sativa	Fabids	1	1	1	-1373	-1314	-761	-663
Ca_01284_v3	car	car_1	Cicer arietinum	Fabids	1	1	1	-1335	-1275	-625	-530
Ca_20570_v3	car	car_2	Cicer arietinum	Fabids	0	0	0	NA	NA	NA	NA
Ca_30510_v3	car	car_3	Cicer arietinum	Fabids	1	0	0	NA	NA	-558	-468
Haze_23086	cav	cav_1	Corylus avellana	Fabids	1	1	1	-1302	-1242	-867	-779
Cc00_g13130	ccan	ccan_1	Coffea canephora	Lamiids	1	1	1	-2026	-1966	-729	-639
Ciclev10014809m.g	ccl	ccl_1	Citrus clementina	Malvids	1	1	1	-1165	-1106	-721	-631
Cfa009732	cfa	cfa_1	Carpinus fangiana	Fabids	1	1	1	-1826	-1766	-1378, -890	-1290, -802
CARHR041230	chi	chi_1	Cardamine hirsuta	Malvids	1	1	1	-1479	-1418	-920	-829
CARHR096710	chi	chi_2	Cardamine hirsuta	Malvids	1	1	1	-1968	-1907	-1410	-1320
CiPaw.14G121100	cil	cil_1	Carya illinoinensis	Fabids	1	1	1	-1104	-1042	-686	-597
ClCG02G023380	cla	cla_1	Citrullus lanatus	Fabids	1	1	1	-2582	-2523	-753	-664
MELO3C014609.2	cme	cme_1	Cucumis melo	Fabids	0	0	0	NA	NA	NA	NA
MELO3C027183.2	cme	cme_2	Cucumis melo	Fabids	1	0	0	NA	NA	-708	-618
COL.COLO4_24844	col	col_1	Corchorus olitorius	Malvids	1	1	1	-1502	-1440	-927	-834
Cpa.g.sc84.82	cpa	cpa_1	Carica papaya	Malvids	1	1	1	-1407	-1346	-749	-659
AUR62000095	cqu	cqu_1	Chenopodium quinoa	Caryophyllales	1	1	1	-2432	-2370	-1396	-1302
AUR62019268	cqu	cqu_2	Chenopodium quinoa	Caryophyllales	1	1	1	-2600	-2538	-1551	-1457
Carub.0001s4009	cru	cru_1	Capsella rubella	Malvids	1	1	1	-1514	-1453	-911	-820
Carub.0003s2080	cru	cru_2	Capsella rubella	Malvids	1	1	1	-1816	-1755	-1273	-1183
CsaV3_4G024120	csa	csa_1	Cucumis sativus	Fabids	1	0	0	NA	NA	-725	-635
DCAR_031571	dca	dca_1	Daucus carota	Campanulids	1	1	1	-1975	-1916	-631	-537
Dinv36284	din	din_1	Davidia involucrata	Cornales	1	1	1	-1658	-1599	-1191	-1101
Duzib150G0389	dzi	dzi_1	Durio zibethinus	Malvids	1	1	1	-1334	-1274	-803	-711
Duzib170G0609	dzi	dzi_2	Durio zibethinus	Malvids	1	1	1	-1188	-1128	-751	-658
ECA233G1963	eca	eca_1	Erigeron canadensis	Campanulids	1	1	1	-1879	-1821	-972	-875
Eucgr.J00792	egr	egr_1	Eucalyptus grandis	Malvids	1	0	0	NA	NA	-1160	-1070
Migut.D00575	egut	egut_1	Erythranthe guttata	Lamiids	1	1	1	-1274	-1212	-811	-707
Thhalv10011353m.g	esa	esa_1	Eutrema salsugineum	Malvids	1	1	1	-1421	-1360	-874	-783
Thhalv10011985m.g	esa	esa_2	Eutrema salsugineum	Malvids	0	0	0	NA	NA	NA	NA
Thhalv10020382m.g	esa	esa_3	Eutrema salsugineum	Malvids	1	1	1	-2213	-2152	-1594	-1504
FAN11G2019	fan	fan_1	Fragaria x ananassa	Fabids	1	1	1	-1428	-1368	-863	-770
FAN16G2715	fan	fan_2	Fragaria x ananassa	Fabids	1	1	1	-1415	-1355	-839	-746
FAN21G4057	fan	fan_3	Fragaria x ananassa	Fabids	1	1	1	-1424	-1364	-858	-765
FAN25G1670	fan	fan_4	Fragaria x ananassa	Fabids	1	1	1	-1430	-1370	-864	-771
FvH4_3g43100	fve	fve_1	Fragaria vesca	Fabids	1	1	1	-1463	-1403	-898	-805
Gohir.A07G125100	ghi	ghi_1	Gossypium hirsutum	Malvids	1	1	1	-1236	-1176	-788	-696
Gohir.A09G115000	ghi	ghi_2	Gossypium hirsutum	Malvids	1	0	0	NA	NA	-559	-461
Gohir.D07G129500	ghi	ghi_3	Gossypium hirsutum	Malvids	1	1	1	-1246	-1186	-795	-703
Gohir.D09G111650	ghi	ghi_4	Gossypium hirsutum	Malvids	1	1	1	-16353	-16291	-491	-397
Glyma.11G131900	gma	gma_1	Glycine max	Fabids	1	1	1	-1239	-1180	-730	-636
Glyma.12G056300	gma	gma_2	Glycine max	Fabids	1	1	1	-1241, -12806	-1182, -12735	-733	-643
Gorai.001G140000	gra	gra_1	Gossypium raimondii	Malvids	1	1	1	-1241	-1181	-791	-699
Gorai.006G129400	gra	gra_2	Gossypium raimondii	Malvids	1	1	1	-15800	-15738	-508	-414
HanXRQChr02g0056271	han	han_1	Helianthus annuus	Campanulids	1	1	1	-1400	-1341	-1016	-919
Hma1.2p1_0118F.1_g056520	hma	hma_1	Hydrangea macrophylla	Cornales	1	1	1	-2820	-2761	-1361	-1271
Hma1.2p1_0118F.1_g056530	hma	hma_2	Hydrangea macrophylla	Cornales	0	0	0	NA	NA	NA	NA
Hma1.2p1_0118F.1_g056546	hma	hma_3	Hydrangea macrophylla	Cornales	0	0	0	NA	NA	NA	NA
Lalb_Chr01g0003331	lal	lal_1	Lupinus albus	Fabids	1	1	1	-1420	-1362	-704	-614
Lalb_Chr01g0003341	lal	lal_2	Lupinus albus	Fabids	1	1	1	-1833	-1774	-821	-731
Lalb_Chr14g0361911	lal	lal_3	Lupinus albus	Fabids	0	0	0	NA	NA	NA	NA
Lalb_Chr14g0372191	lal	lal_4	Lupinus albus	Fabids	0	0	0	NA	NA	NA	NA
Lalb_Chr19g0138171	lal	lal_5	Lupinus albus	Fabids	1	1	1	;-5334, -1641	-5275, -1583	-729	-639
Lj3g0006458	lja	lja_1	Lotus japonicus	Fabids	1	1	1	-1323	-1264	-693	-603
Lj3g0009796	lja	lja_2	Lotus japonicus	Fabids	1	1	1	-1653	-1594	-1074	-984
Lj2A647T21	lonja	lonja_1	Lonicera japonica	Campanulids	1	1	1	-3608	-3547	-2071	-1975
Lsat_1_v5_gn_6_48361	lsa	lsa_1	Lactuca sativa	Campanulids	1	1	1	-1263	-1201	-790	-693
MBI01_g39230_MAGBIO	mbi	mbi_1	Magnolia biondii	Magnolia	0	0	0	NA	NA	NA	NA
MD03G1023900	mdo	mdo_1	Malus domestica	Fabids	1	1	1	-1370	-1298	-849	-758
MD11G1028800	mdo	mdo_2	Malus domestica	Fabids	1	1	1	-1310	-1242	-814	-723
Manes.06G167000	mes	mes_1	Manihot esculenta	Fabids	1	1	1	-1198	-1138	-768	-678
Manes.14G000900	mes	mes_2	Manihot esculenta	Fabids	1	1	1	-1087	-1025	-679	-589
Medtr2g098180	mtr	mtr_1	Medicago truncatula	Fabids	1	1	1	-2473	-2414	-602	-511
Medtr4g065370	mtr	mtr_2	Medicago truncatula	Fabids	1	0	0	NA	NA	-552	-462
Nn2g15405	nnu	nnu_1	Nelumbo nucifera	Nelumbo	1	1	1	-1537	-1479	-1026	-928
Nn7g36182	nnu	nnu_2	Nelumbo nucifera	Nelumbo	1	1	1	-1601	-1539	-1068	-970
Nitab4.5_0000023g0020	nta	nta_1	Nicotiana tabacum	Lamiids	1	0	0	NA	NA	-1211	-1116
Nitab4.5_0002766g0040	nta	nta_2	Nicotiana tabacum	Lamiids	1	1	1	-2308	-2248	-1285	-1190
Nitab4.5_0007192g0010	nta	nta_3	Nicotiana tabacum	Lamiids	1	1	1	-2143	-2083	-1082	-987
Nitab4.5_0007547g0010	nta	nta_4	Nicotiana tabacum	Lamiids	1	0	0	NA	NA	-864	-769
Oeu001215.1	oeu	oeu_1	Olea europaea	Lamiids	0	0	0	NA	NA	NA	NA
Oeu012967.1	oeu	oeu_2	Olea europaea	Lamiids	1	1	1	-1035	-984	-637	-548
Oeu041723.1	oeu	oeu_3	Olea europaea	Lamiids	0	0	0	NA	NA	NA	NA
Oeu041984.1	oeu	oeu_4	Olea europaea	Lamiids	0	0	0	NA	NA	NA	NA
Oeu043301.1	oeu	oeu_5	Olea europaea	Lamiids	1	1	1	-1100	-1039	-663	-574
Oeu052052.1	oeu	oeu_6	Olea europaea	Lamiids	1	1	1	-1579, -12213	-1516, -12150	-1200, -11834	-1111, -11745
Oeu052054.1	oeu	oeu_7	Olea europaea	Lamiids	0	0	0	NA	NA	NA	NA
Peaxi162Scf00075g00811	pax	pax_1	Petunia axillaris	Lamiids	1	1	1	-2066	-2005	-1003, -16456	-903, -16342
Peaxi162Scf00327g00008	pax	pax_2	Petunia axillaris	Lamiids	1	1	1	-2005	-1945	-1050	-957
PGR102G1415	pgr	pgr_1	Punica granatum	Malvids	1	1	1	-1578	-1517	-957	-856
PGR119G1846	pgr	pgr_2	Punica granatum	Malvids	1	1	1	-1962	-1899	-1354	-1258
Prupe.6G023000	ppe	ppe_1	Prunus persica	Fabids	1	1	1	-1366	-1298	-823	-732
Psat0s3510g0040	psa	psa_1	Pisum sativum	Fabids	1	0	0	NA	NA	-497	-406
Psat0s3510g0080	psa	psa_2	Pisum sativum	Fabids	1	1	1	-4701	-4645	-4277	-4192
Psat5g287880	psa	psa_3	Pisum sativum	Fabids	1	1	1	-18540	-18482	-574	-485
PSO339G2205	pso	pso_1	Papaver somniferum	Ranunculales	0	0	0	NA	NA	NA	NA
PSO384G1268	pso	pso_2	Papaver somniferum	Ranunculales	1	1	1	-12866	-12791	-11371	-11279
Potri.001G018400	ptr	ptr_1	Populus trichocarpa	Fabids	1	1	1	-1418	-1355	-822	-729
Potri.003G205700	ptr	ptr_2	Populus trichocarpa	Fabids	1	1	1	-1282	-1220	-855	-765
QL01p005330	qlo	qlo_1	Quercus lobata	Fabids	1	1	1	-1290	-1230	-861	-773
RcHm_v2.0_Chr5g0077201	rch	rch_1	Rosa chinensis	Fabids	1	1	1	-1421	-1361	-842	-749
Rhsim13G0224200	rsi	rsi_1	Rhododendron simsii	Ericales	1	1	1	-2608	-2547	-1351	-1254
SGA_v2.0_scaffold247G44845	sas	sas_1	Striga asiatica	Lamiids	1	1	1	-2313	-2252	-942	-847
Sabra01G0013000	sbr	sbr_1	Salix brachista	Fabids	1	1	1	-1260	-1192	-815	-722
Sabra03G0151900	sbr	sbr_2	Salix brachista	Fabids	1	1	1	-1243	-1181	-787	-697
Sc16g0011600	sci	sci_1	Simmondsia chinensis	Caryophyllales	0	1	0	-6677	-6615	NA	NA
Sed0025715	sed	sed_1	Sechium edule	Fabids	1	1	1	-3348	-3289	-594	-505
SHI29726	shi	shi_1	Sapria himalayana	Fabids	1	0	0	NA	NA	-3058	-2968
Solyc11g061750.2	sly	sly_1	Solanum lycopersicum	Lamiids	1	1	1	-7529, -2451	-7469, -2392	-1136	-1040
Sp1g37920	spa	spa_1	Schrenkiella parvula	Malvids	1	1	1	-1536, -2539	-1475, -2473	-1017	-926
Sp3g18860	spa	spa_2	Schrenkiella parvula	Malvids	1	1	1	-1796	-1735	-1331	-1241
Sopen11g023650	spe	spe_1	Solanum pennellii	Lamiids	1	1	1	-2458	-2399	-1153	-1057
PGSC0003DMG400013587	stu	stu_1	Solanum tuberosum	Lamiids	1	1	1	-2703	-2644	-1382	-1286
Hund07536	sun	sun_1	Selenicereus undatus	Caryophyllales	1	1	1	-6739, -3198	-6649, -3136	-558	-463
TAR623G1723	tar	tar_1	Trochodendron aralioides	Trochodendron	1	1	1	-1531	-1473	-874	-786
TAR633G0138	tar	tar_2	Trochodendron aralioides	Trochodendron	0	0	0	NA	NA	NA	NA
TAR633G2801	tar	tar_3	Trochodendron aralioides	Trochodendron	1	0	0	NA	NA	-9855	-9761
THA.LOC104816905	tha	tha_1	Tarenaya hassleriana	Malvids	1	1	1	-1301	-1229	-803	-713
THA.LOC104817898	tha	tha_2	Tarenaya hassleriana	Malvids	1	1	1	-1121	-1059	-708	-618
TPR.G27479	tpr	tpr_1	Trifolium pratense	Fabids	1	1	1	-1834	-1779	-525	-433
TPR.G6820	tpr	tpr_2	Trifolium pratense	Fabids	1	1	1	-3243	-3184	-2179	-2088
TWI34G0104	twi	twi_1	Tripterygium wilfordii	Fabids	1	1	1	-1112	-1050	-715	-625
TWI60G0649	twi	twi_2	Tripterygium wilfordii	Fabids	1	1	1	-1175	-1114	-728	-636
unitig_26.g10127	ugi	ugi_1	Utricularia gibba	Lamiids	0	0	0	NA	NA	NA	NA
vmacro04184	vma	vma_1	Vaccinium macrocarpon	Ericales	1	1	1	-1906	-1846	-1189	-1100
VMungo1127G0665	vmu	vmu_1	Vigna mungo	Fabids	1	1	1	-1146	-1087	-650	-560
GSVIVG01025307001	vvi	vvi_1	Vitis vinifera	Vitis	1	1	1	-1070	-1011	-629	-541

## Sheet: Table S5
Table S5. CRISPR mutants generated in this study. Mutation sites are indicated upstream (-) or downstream (+) of the ATG, which is not counted.
Locus	Allele	Mutation	bp from ATG	Genotyping primers
PLT1	plt1-6	+ G	541	PLT1 CRISPR
PLT2	plt2-3	+ A	472	PLT2 CRISPR
	plt2-10	- CAAA	467
pPLT1	ΔpPLT1-1	Deletion	-1943 to -1430	pPLT1 CRISPR
		+ A	-1336
	ΔpPLT1-2	+ T	-1945	pPLT1 CRISPR
		A > T	-1891
		Deletion	-1429 to -1286
	ΔpPLT1-3	Deletion	-1943 to -1341	pPLT1 CRISPR
	ΔpPLT1-4	Insertion	-2467 (+ 66)	pPLT1 CRISPR long
		Deletion	-2466 to -1331
pPLT2	ΔpPLT2-1	- T	-1416	pPLT2 CRISPR
		Deletion	-1347 to -936
		Deletion	-860 to -817
	ΔpPLT2-2	Deletion	-1347 to -818	pPLT2 CRISPR
	ΔpPLT2-3	+ C	-2380	lncRNA 1F3R
		A > T	-2378
		A > T	-2373
		Deletion	-2369 to -577
	ΔpPLT2-4	C > T	-1419	pPLT2 CRISPR
		+T	-1416
		T > G	-1409
		Deletion	-1393 to -1376
		Inversion	-1347 to -836
		G > A	-942
		+ T	-818

## Sheet: Table S6
Table S6. R software and packages used in this study.
software	version	reference
dplyr	1.1.4	Wickham H, François R, Henry L, Müller K, Vaughan D (2023). dplyr: A Grammar of Data Manipulation. R package version 1.1.4, https://github.com/tidyverse/dplyr, https://dplyr.tidyverse.org.
ggplot2	3.5.0	Wickham H (2016). ggplot2: Elegant Graphics for Data Analysis. Springer-Verlag New York. ISBN 978-3-319-24277-4, https://ggplot2.tidyverse.org.
ggtree	3.10.1	Yu G, Smith D, Zhu H, Guan Y, Lam TT (2017). “ggtree: an R package for visualization and annotation of phylogenetic trees with their covariates and other associated data.” Methods in Ecology and Evolution, 8, 28-36. doi:10.1111/2041-210X.12628, http://onlinelibrary.wiley.com/doi/10.1111/2041-210X.12628/abstract.
magrittr	2.0.3	Bache S, Wickham H (2022). magrittr: A Forward-Pipe Operator for R. https://magrittr.tidyverse.org, https://github.com/tidyverse/magrittr.
pheatmap	1.0.12	Kolde R (2018). pheatmap: Pretty Heatmaps. R package version 1.0.12, https://github.com/raivokolde/pheatmap.
R	4.4.1	R Core Team (2023). R: A Language and Environment for Statistical Computing. R Foundation for Statistical Computing, Vienna, Austria. https://www.R-project.org/.
RColorBrewer	1.1-3	Neuwirth E (2022). RColorBrewer: ColorBrewer Palettes. https://CRAN.R-project.org/package=RColorBrewer.
readxl	1.4.3	Wickham H, Bryan J (2023). readxl: Read Excel Files. https://readxl.tidyverse.org, https://github.com/tidyverse/readxl.
reshape2	1.4.4	Hadley Wickham (2007). Reshaping Data with the reshape Package. Journal of Statistical Software, 21(12), 1-20. http://www.jstatsoft.org/v21/i12/.
rstatix	0.7.2	Kassambara A (2023). rstatix: Pipe-Friendly Framework for Basic Statistical Tests. https://CRAN.R-project.org/package=rstatix
Rstudio	2023.12.0+369	Posit team (2023). RStudio: Integrated Development Environment for R. Posit Software, PBC, Boston, MA. URL http://www.posit.co/.
scales	1.3.0	Wickham H, Pedersen T, Seidel D (2023). scales: Scale Functions for Visualization. https://CRAN.R-project.org/package=scales.
tidyr	1.3.1	Wickham H, Vaughan D, Girlich M (2024). tidyr: Tidy Messy Data. R package version 1.3.1, https://github.com/tidyverse/tidyr, https://tidyr.tidyverse.org.
viridis	0.6.5	Garnier, Simon, Ross, Noam, Rudis, Robert, Camargo, Pedro A, Sciaini, Marco, Scherer, Cédric (2024). viridis(Lite) - Colorblind-Friendly Color Maps for R. doi:10.5281/zenodo.4679423, viridis package version 0.6.5, https://sjmgarnier.github.io/viridis/.

## Sheet: Table S7
Table S7. Oligonucleotides used in this study.
Primer name	Purpose	5' to 3' sequence
pPLT2-subclone F	Cloning	CGGTGTTATGGATGACACAAAGGC
pPLT2-subclone R	Cloning	CCAAACCCTAATTCCCTCTCTCTC
pPLT2-Δbox1 F oligo (PmeI/SnaBI)	Cloning	GTAGCCGTGAGCGTACACATGTATATGGATATGTATGTACATGTGTATGTTAGTATGTAGAGATCAGAGGGAAGAAAATATGGTCAATGGTGGATCCGGATCCTAATTTAGAGAAAGAGGTGATTTTAATTTTTTGTTGGTTT
pPLT2-Δbox1 R oligo (PmeI/SnaBI)	Cloning	AAACCAACAAAAAATTAAAATCACCTCTTTCTCTAAATTAGGATCCGGATCCACCATTGACCATATTTTCTTCCCTCTGATCTCTACATACTAACATACACATGTACATACATATCCATATACATGTGTACGCTCACGGCTAC
pPLT2-Δbox2 F oligo (AvrII/Esp3I)	Cloning	CTAGGACATAAGTAATTGTATCTTTTAACTCTTAAATATTGTTTTATTTTTATTTATTCAAATCACTTAACAATACTATCTCACGGATCCGGATCCAATCCCACCCCAATTTTTCTCCATTTACTAATTTTCTTTTTACAGGAGAAAAATATTTATTAATAGGATGTTATTCCTTTTTTCTTCCGTCTCA
pPLT2-Δbox2 R oligo (AvrII/Esp3I)	Cloning	TGTGTGAGACGGAAGAAAAAAGGAATAACATCCTATTAATAAATATTTTTCTCCTGTAAAAAGAAAATTAGTAAATGGAGAAAAATTGGGGTGGGATTGGATCCGGATCCGTGAGATAGTATTGTTAAGTGATTTGAATAAATAAAAATAAAACAATATTTAAGAGTTAAAAGATACAATTACTTATGTC
pPLT2-box1m>A F	Cloning	ATGCTGGGCTTAGGGGAGTCATTAAAAAAAAAAAAAAAAAGACGTGAGTTCCAATAATCCAAGTGGG
pPLT2-box1m>A R	Cloning	CCCACTTGGATTATTGGAACTCACGTCTTTTTTTTTTTTTTTTTAATGACTCCCCTAAGCCCAGCAT
pPLT2-box2m>A F	Cloning	CTTAACAATACTATCTCACGGATCCAAAAAAAAAAAAAAAATCCAATTAATCGGTCAACAGATTTT
pPLT2-box2m>A R	Cloning	AAAATCTGTTGACCGATTAATTGGATTTTTTTTTTTTTTTTGGATCCGTGAGATAGTATTGTTAAG
pPLT2-1.3kb truncation F	Cloning	GGGGACAACTTTGTATAGAAAAGTTGTTCACCCCAATTTTTCTCCATTTA
pPLT2-1.7kb truncation F	Cloning	GGGGACAACTTTGTATAGAAAAGTTGTTAATTGAGAACCAAAACGAATGC
pPLT2 truncation R	Cloning	GGGGACTGCTTTTTTGTACAAACTTGTCGCGAGCCAGTTGTTAGAAT
BsaI-pPLT2-swap 1F	Cloning	AAAGGTCTCAGATCTCCGTTCTTGCCAATC
BsaI-pPLT2-swap 1R	Cloning	AAAGGTCTCAGATCGACCCTGGCCTCCG
BsaI-pPLT2-swap 2F	Cloning	AAAGGTCTCAACAATAATTTAGAGAAAGAGGTGATTTTAATTTTTTG
BsaI-pPLT2-swap 2R	Cloning	AAAGGTCTCACAAAACCATTGACCATATTTTCTTCCC
BsaI-pPLT2-swap 3F	Cloning	AAAGGTCTCATGGGAATCCCACCCCAATTTTTCT
BsaI-pPLT2-swap 3R	Cloning	AAAGGTCTCATCTTGTGAGATAGTATTGTTAAGTGATTTGA
BsaI-pPLT2-swap 4F	Cloning	AAAGGTCTCATACCACCATTACTGCTGG
BsaI-pPLT2-swap 4R	Cloning	AAAGGTCTCAGGTATCTCTTATGAATCCCTTATAATAAAAA
BsaI-pPLT2-swap 5F	Cloning	AAAGGTCTCAGGACCACATGGTCCTTCTTGAGTTTGTAA
BsaI-pPLT2-swap 5R	Cloning	AAAGGTCTCAGTCCCTCTTTTCGTTGGGATCTTTCG
pPLT2-swap BOX1 F	Cloning	AAGAGATGATTTGCGGAGTGTGGGAATGCTGGGCTTAGGGGAGTCATTAATCGCATTAAACGAGGGACGTGAGTTCCAATAATCCAAG
pPLT2-swap BOX1 R	Cloning	CCCACTTGGATTATTGGAACTCACGTCCCTCGTTTAATGCGATTAATGACTCCCCTAAGCCCAGCATTCCCACACTCCGCAAATCATC
pPLT2-swap BOX2 F	Cloning	TTTGACGGGTGCGAAATCCAATTAATCGGTCAACAGATTTTAACTCGGGAAAGCCAAA
pPLT2-swap BOX2 R	Cloning	TTGTTTTGGCTTTCCCGAGTTAAAATCTGTTGACCGATTAATTGGATTTCGCACCCGT
Y1H BOX1 F	Cloning	GGGGACAAGTTTGTACAAAAAAGCAGGCTTTAAGAGATGATTTGCGGAGTGTGGGAATGCTGGGCTTAGGGGAGTCATTAATCGCATTAAACGAGGGACGTGAGTTCCAATAATCCAAGTGGGAACCCAGCTTTCTTGTACAAAGTGGTCCCC
Y1H BOX1 R	Cloning	GGGGACCACTTTGTACAAGAAAGCTGGGTTCCCACTTGGATTATTGGAACTCACGTCCCTCGTTTAATGCGATTAATGACTCCCCTAAGCCCAGCATTCCCACACTCCGCAAATCATCTCTTAAAGCCTGCTTTTTTGTACAAACTTGTCCCC
Y1H BOX2 F	Cloning	GGGGACAAGTTTGTACAAAAAAGCAGGCTTTTTTGACGGGTGCGAAATCCAATTAATCGGTCAACAGATTTTAACTCGGGAAAGCCAAAACAAAACCCAGCTTTCTTGTACAAAGTGGTCCCC
Y1H BOX2 R	Cloning	GGGGACCACTTTGTACAAGAAAGCTGGGTTTTGTTTTGGCTTTCCCGAGTTAAAATCTGTTGACCGATTAATTGGATTTCGCACCCGTCAAAAAAGCCTGCTTTTTTGTACAAACTTGTCCCC
Y1H BOX1m>A F	Cloning	GGGGACAAGTTTGTACAAAAAAGCAGGCTTTAAGAGATGATTTGCGGAGTGTGGGAATGCTGGGCTTAGGGGAGTCATTAAAAAAAAAAAAAAAAAGACGTGAGTTCCAATAATCCAAGTGGGAACCCAGCTTTCTTGTACAAAGTGGTCCCC
Y1H BOX1m>A R	Cloning	GGGGACCACTTTGTACAAGAAAGCTGGGTTCCCACTTGGATTATTGGAACTCACGTCTTTTTTTTTTTTTTTTTAATGACTCCCCTAAGCCCAGCATTCCCACACTCCGCAAATCATCTCTTAAAGCCTGCTTTTTTGTACAAACTTGTCCCC
Y1H BOX2m>A F	Cloning	GGGGACAAGTTTGTACAAAAAAGCAGGCTTTAAAAAAAAAAAAAAAATCCAATTAATCGGTCAACAGATTTTAACTCGGGAAAGCCAAAACAAAACCCAGCTTTCTTGTACAAAGTGGTCCCC
Y1H BOX2m>A R	Cloning	GGGGACCACTTTGTACAAGAAAGCTGGGTTTTGTTTTGGCTTTCCCGAGTTAAAATCTGTTGACCGATTAATTGGATTTTTTTTTTTTTTTTAAAGCCTGCTTTTTTGTACAAACTTGTCCCC
GW-cPLT2 F	Cloning	GGGGACAAGTTTGTACAAAAAAGCAGGCTGTATGAATTCTAACAACTGGCTCGCGT
GW-cPLT2 R	Cloning	GGGGACCACTTTGTACAAGAAAGCTGGGTCTTATTCATTCCACATCGTGAAAACA
BsaI-cPLT2 DAP F	Cloning	AAAGGTCTCAAATGAATTCTAACAACTGGCTCGC
BsaI-cPLT2 DAP R	Cloning	AAAGGTCTCAAAGCTTATTCATTCCACATCGTGAAAACACC
sgRNA PLT1 F	CRISPR	ATTGACCGGGGATAACGCTAGCGG
sgRNA PLT1 R	CRISPR	AAACCCGCTAGCGTTATCCCCGGT
sgRNA PLT2 F	CRISPR	ATTGCTTAGGAGTGAGCAAATCGG
sgRNA PLT2 R	CRISPR	AAACCCGATTTGCTCACTCCTAAG
sgRNA pPLT1 1F	CRISPR	ATTGAAATGGTAATTAAGGCGAAG
sgRNA pPLT1 1R	CRISPR	AAACCTTCGCCTTAATTACCATTT
sgRNA pPLT1 2F	CRISPR	ATTGGAATGGTCAAATGGTAATTA
sgRNA pPLT1 2R	CRISPR	AAACTAATTACCATTTGACCATTC
sgRNA pPLT1 3F	CRISPR	ATTGCTAAACCCCACTAGGATTAT
sgRNA pPLT1 3R	CRISPR	AAACATAATCCTAGTGGGGTTTAG
sgRNA pPLT1 4F	CRISPR	ATTGGAGTTCCCATAATCCTAGTG
sgRNA pPLT1 4R	CRISPR	AAACCACTAGGATTATGGGAACTC
sgRNA pPLT1 5F	CRISPR	ATTGGTAAAAACTCTCTCTTTTGA
sgRNA pPLT1 5R	CRISPR	AAACTCAAAAGAGAGAGTTTTTAC
sgRNA pPLT1 6F	CRISPR	ATTGAAATCTGTTGACCGCTTACT
sgRNA pPLT1 6R	CRISPR	AAACAGTAAGCGGTCAACAGATTT
sgRNA pPLT1 7F	CRISPR	ATTGAAAAATCGTAAATTTGGTAG
sgRNA pPLT1 7R	CRISPR	AAACCTACCAAATTTACGATTTTT
sgRNA pPLT1 8F	CRISPR	ATTGGAACAAAAAAATCGTAAATT
sgRNA pPLT1 8R	CRISPR	AAACAATTTACGATTTTTTTGTTC
sgRNA pPLT1 9F	CRISPR	ATTGTTCGTACCCGTCAAAAGAGA
sgRNA pPLT1 9R	CRISPR	AAACTCTCTTTTGACGGGTACGAA
sgRNA pPLT2 1F	CRISPR	ATTGAGATCAGAGGGAAGAAAATA
sgRNA pPLT2 1R	CRISPR	AAACTATTTTCTTCCCTCTGATCT
sgRNA pPLT2 2F	CRISPR	ATTGAGGGAAGAAAATATGGTCAA
sgRNA pPLT2 2R	CRISPR	AAACTTGACCATATTTTCTTCCCT
sgRNA pPLT2 3F	CRISPR	ATTGTGAGTTCCAATAATCCAAGT
sgRNA pPLT2 3R	CRISPR	AAACACTTGGATTATTGGAACTCA
sgRNA pPLT2 4F	CRISPR	ATTGAGTGGGTAATTTAGAGAAAG
sgRNA pPLT2 4R	CRISPR	AAACCTTTCTCTAAATTACCCACT
sgRNA pPLT2 5F	CRISPR	ATTGACAATACTATCTCACTTTGA
sgRNA pPLT2 5R	CRISPR	AAACTCAAAGTGAGATAGTATTGT
sgRNA pPLT2 6F	CRISPR	ATTGAAATCTGTTGACCGATTAAT
sgRNA pPLT2 6R	CRISPR	AAACATTAATCGGTCAACAGATTT
sgRNA pPLT2 7F	CRISPR	ATTGAAATGGAGAAAAATTGGGGT
sgRNA pPLT2 7R	CRISPR	AAACACCCCAATTTTTCTCCATTT
sgRNA pPLT2 8F	CRISPR	ATTGTAGTAAATGGAGAAAAATTG
sgRNA pPLT2 8R	CRISPR	AAACCAATTTTTCTCCATTTACTA
sgRNA pPLT2 9F	CRISPR	ATTGGATTTCGCACCCGTCAAAGT
sgRNA pPLT2 9R	CRISPR	AAACACTTTGACGGGTGCGAAATC
PLT1 CRISPR F	Genotyping	TGAAGGAGGAGAGGTTCCAA
PLT1 CRISPR R	Genotyping	TCGATGCACTCACCCAAGTA
PLT2 CRISPR F	Genotyping	CCAAACTTGCGTTTCTCAAA
PLT2 CRISPR R	Genotyping	AGAGGCACAAGTGACGACTG
pPLT1 CRISPR F	Genotyping	AAAAAGAGGGCTGGCTCCTA
pPLT1 CRISPR R	Genotyping	AAATAAAATGGGCGGTGTCA
pPLT1 CRISPR long F	Genotyping	CAGACCTACACCTGCTTGAT
pPLT1 CRISPR long R	Genotyping	TGGTGAGAGACCCCTTTAGA
pPLT2 CRISPR F	Genotyping	GAACCAAAACGAATGCCATAA
pPLT2 CRISPR R	Genotyping	TCCAAACCCTAATTCCCTCTC
PLT1 qPCR F	RT-qPCR	TTCGTGGCTGCCATTAGAAG
PLT1 qPCR R	RT-qPCR	TGGTGATGCCTTGTAACTCC
PLT2 qPCR F	RT-qPCR	GGAAAAGTAGCGGATTCTCG
PLT2 qPCR R	RT-qPCR	TTCTTCCTCCGTGCTGAATG
PLT2-YFP qPCR F	RT-qPCR	CGAATCCAGGAGGTGTTTTC
PLT2-YFP qPCR R	RT-qPCR	GTGCCCATTAACATCACCATC
UBC21 qPCR F	RT-qPCR	CTGCGACTCAGGGAATCTTCTAA
UBC21 qPCR R	RT-qPCR	TTGTGCCATTGAATTGAACCC
lncRNA R1 F	RT-qPCR	CAGTTGATCGCTGTTAGACACC
lncRNA R1 R	RT-qPCR	AGTTCAGACTGCTGCCTCTG
lncRNA R3 F	RT-qPCR	ACTTTGACGGGTGCGAAATC
lncRNA R3 R	RT-qPCR	TGGGGTGGGATTTTGTTTTGG
lncRNA R8 F	RT-qPCR	ACATCAGTCCCTCCTTGATGAG
lncRNA R8 R	RT-qPCR	AAACCTATGGCTCGCTTTAAATG
pDAP R1 (lncRNA R2) F	RT-qPCR/pDAP-qPCR	CCGATTCTCTGTTACGGTGAATG
pDAP R1 (lncRNA R2) R	RT-qPCR/pDAP-qPCR	TCGCATGCCTTTGTGTCATC
pDAP R2 (lncRNA R4) F	RT-qPCR/pDAP-qPCR	TAATCGGTCAACAGATTTTAACTCG
pDAP R2 (lncRNA R4) R	RT-qPCR/pDAP-qPCR	AGAAAAATTGGGGTGGGATTTTG
pDAP R3 (lncRNA R5) F	RT-qPCR/pDAP-qPCR	ATGCAATGAACTCGGGGATC
pDAP R3 (lncRNA R5) R	RT-qPCR/pDAP-qPCR	CGTGTTCACATACATGCAATCTC
pDAP R4 (lncRNA R6) F	RT-qPCR/pDAP-qPCR	ATTTGCGGAGTGTGGGAATG
pDAP R4 (lncRNA R6) R	RT-qPCR/pDAP-qPCR	ACCCACTTGGATTATTGGAACTC
pDAP R5 (lncRNA R7) F	RT-qPCR/pDAP-qPCR	CATTTTAGTCACTTTATGTGCCAAC
pDAP R5 (lncRNA R7) R	RT-qPCR/pDAP-qPCR	TTAGCAACCATTAAAAAGATGCAAG
pDAP R6 F	pDAP-qPCR	ACAACATTGGCAACGCTACC
pDAP R6 R	pDAP-qPCR	AATGGGCTCGCGATAATGTC
